# Supplementary material for: Adolescent and Juvenile Idiopathic Scoliosis: Which Patients Obtain Good Results with 12 Hours of Cheneau–Toulouse–Munster Nighttime Bracing?
Source: Children (Basel). 2022 Jun 17;9(6):909. doi: 10.3390/children9060909 (PMC9221823; doi:10.3390/children9060909)
Supplement: Supplementary file 1 [file children-09-00909-s001.zip]

Archive with 2 entries (2 files):
- children-1709541-Supplementary Material S1.pdf
- children-1709541-Supplementary Material S2.xlsx
