# Supplementary material for: Adolescent and Juvenile Idiopathic Scoliosis: Which Patients Obtain Good Results with 12 Hours of Cheneau–Toulouse–Munster Nighttime Bracing?
Source: Children (Basel). 2022 Jun 17;9(6):909. doi: 10.3390/children9060909 (PMC9221823; doi:10.3390/children9060909)
Supplement: Supplementary file 1 [file children-09-00909-s001.zip › children-1709541-Supplementary Material S2.xlsx]

## Sheet: Population (2)
				150
	CLINIC	Age year (median [IQR])		13.00 [12.00, 14.00]
		Sex (%)		130 F (87.7) 20 M (13.3)
		Standing Height cm (median [IQR])		156.00 [151.00, 161.00]
		Sitting Height cm (median [IQR])		80.00 [77.00 , 84.00]
		Thoracic Gibbosity mm (median [IQR])		10.00 [10.00, 20.00]
		Lumbar Gibbosity mm (median [IQR])		5.00 [5.00, 10.00]
		Unequal Leg Lengh (%)		21 (14.0)
	X-RAY	Risser Test (%)	0	77 (51.3)
			1	42 (28)
			2	31 (20.7)
		mLenke (%)	ML	62 (41.3)
			MT	88 (58.7)
		Main Curve Cobb Angle degree (median [IQR])		25.68 [22.07, 29.28]
			<15°	2 ( 1.3)
		Main Curve Cobb Angle	15-29°	111 (74.0)
		Severity (%)	30-44°	36 (24)
			>45°	1 ( 0.7)
		Pelvic Incidence degree (median [IQR])		47.62 [37.89, 56.85]
		Sacral Slope degree (median [IQR])		39.16 [34.53, 45.59]
		Pelvic Tilt degree (median [IQR])		8.19 [3.08, 12.91]
		Lumbar Lordosis degree (median [IQR])		58.74 [51.97, 64.41]
		Thoracic Kyphosis degree (median [IQR])		34.33 [26.55, 40.95]

## Sheet: CJP
			Failure	Success	% Success	p					MT	ML
	Overall		45	105	70						% Success	% Success
	mLenke	MT	35	53	60	0.003			Risser test	0	56.6038	75
		ML	10	52	83.9					1	60	95.4545
	Risser Test	0	29	48	62.3	0.109				2	73.3333	81.25
		1	9	33	78.6						p= 0.505	p= 0.16
		2	7	24	77.4				Risser Test	0	56.6038	75
	Risser Test	0	29	48	62.3	0.054				1+2	65.7	89.5
		1+2	16	57	76.7						p=0.527	p=0.248
	Risser Test	0+1	38	81	68	0.428			Risser Test	0+1	57.5	84.8
		2	7	24	77.4					2	73.3	97
											p=0.396	p=1
			MT			ML
			Failure	Success	% Success	Failure	Success	% Success
	Risser test	0	23	30	56.6038	6	18	75
		1	8	12	60	1	21	95.4545
		2	4	11	73.3333	3	13	81.25
					p= 0.505			p= 0.16

## Sheet: Overall
	MEDIANE + Intervalles des Confiance				Moyennes + déviation standart
	0	1	p	test	0	1	p		<0.05
n	45	105			45	105			<0.1
cobb_cp (median [IQR])	28.48 [24.63, 33.26]	24.59 [21.24, 27.73]	0.001	nonnorm	28.17 (6.49)	25.34 (6.53)	0.016		<0.2
cobbcsuj (median [IQR])	13.63 [10.38, 18.43]	3.63 [1.19, 15.57]	0.003	nonnorm	13.27 (7.98)	8.72 (9.56)	0.006
cobbcsouj (median [IQR])	16.96 [12.99, 21.62]	16.24 [11.05, 19.60]	0.48	nonnorm	16.09 (8.67)	14.97 (7.90)	0.537
lenke (%)			0.065				0.065
1A	20 (44.4)	29 ( 27.6)			20 (44.4)	29 (27.6)
1B	10 (22.2)	16 ( 15.2)			10 (22.2)	16 (15.2)
1C	3 ( 6.7)	5 ( 4.8)			3 ( 6.7)	5 ( 4.8)
2	1 ( 2.2)	2 ( 1.9)			1 ( 2.2)	2 ( 1.9)
5	11 (24.4)	53 ( 50.5)			11 (24.4)	53 (50.5)
srs (%)			0.031				0.031
Double Thoracique	1 ( 2.2)	2 ( 1.9)			1 ( 2.2)	2 ( 1.9)
Lombaire	4 ( 8.9)	23 ( 21.9)			4 ( 8.9)	23 (21.9)
Thoracique	33 (73.3)	50 ( 47.6)			33 (73.3)	50 (47.6)
Thoraco-lombaire	7 (15.6)	30 ( 28.6)			7 (15.6)	30 (28.6)
mlenke = MT (%)	35 (77.8)	53 ( 50.5)	0.003		35 (77.8)	53 (50.5)	0.003
age (median [IQR])	12.00 [12.00, 13.00]	13.00 [12.00, 14.00]	0.006	nonnorm	12.24 (1.42)	12.97 (1.61)	0.01
risser (%)			0.109				0.109
0	29 (64.4)	48 ( 45.7)			29 (64.4)	48 (45.7)
1	9 (20.0)	33 ( 31.4)			9 (20.0)	33 (31.4)
2	7 (15.6)	24 ( 22.9)			7 (15.6)	24 (22.9)
risser2 = 1 (%) vs Risser 01	7 (15.6)	24 ( 22.9)	0.428
risser12 = 1 (%)	16 (35.6)	57 ( 54.3)	0.054
sexe = 1 (%)	4 ( 8.9)	16 ( 15.2)	0.432		4 ( 8.9)	16 (15.2)	0.432
td (median [IQR])	154.00 [145.00, 159.00]	158.00 [152.00, 163.00]	0.004	nonnorm	152.47 (9.12)	157.04 (8.76)	0.004
ta (median [IQR])	78.00 [77.00, 80.00]	81.00 [78.00, 84.00]	0.001	nonnorm	78.47 (4.50)	80.85 (4.53)	0.004
rapport_ta_td (median [IQR])	0.52 [0.51, 0.53]	0.51 [0.51, 0.52]	0.892	nonnorm	0.51 (0.02)	0.51 (0.01)	0.988
ilmi = 1 (%)	5 (11.1)	16 ( 15.2)	0.681		5 (11.1)	16 (15.2)	0.681
gibbt (median [IQR])	15.00 [10.00, 20.00]	10.00 [8.75, 20.00]	0.18	nonnorm	15.43 (8.08)	13.05 (7.33)	0.139
gibbtl (median [IQR])	20.00 [20.00, 20.00]	5.00 [5.00, 10.00]	<0.001	nonnorm	21.43 (9.00)	8.12 (5.07)	<0.001
gibbl (median [IQR])	5.00 [5.00, 10.00]	5.00 [5.00, 10.00]	0.586	nonnorm	7.11 (4.51)	7.42 (4.25)	0.784
flechec3 (median [IQR])	40.00 [30.00, 40.00]	40.00 [30.00, 40.00]	0.854	nonnorm	38.44 (11.47)	38.10 (7.98)	0.831
flechet7 (median [IQR])	0.00 [0.00, 0.00]	0.00 [0.00, 0.00]	0.477	nonnorm	5.33 (10.57)	4.29 (9.59)	0.553
flechel3 (median [IQR])	30.00 [30.00, 40.00]	30.00 [30.00, 40.00]	0.291	nonnorm	32.00 (9.68)	33.90 (9.85)	0.277
fleches2 (median [IQR])	0.00 [0.00, 0.00]	0.00 [0.00, 0.00]	0.621	nonnorm	0.44 (2.98)	0.86 (4.41)	0.567
tempsport (median [IQR])	25.00 [17.00, 34.00]	24.00 [19.00, 35.00]	0.655	nonnorm	25.84 (13.20)	27.18 (13.17)	0.57
observance = Mauvais (%)	10 (22.2)	8 ( 7.6)	0.025		10 (22.2)	8 ( 7.6)	0.025
rx1_gitec7 (median [IQR])	1.74 [0.63, 2.78]	1.59 [0.67, 2.52]	0.611	nonnorm	1.90 (1.43)	1.74 (1.34)	0.528
rx1_gitec7mm (median [IQR])	12.33 [5.25, 21.34]	9.65 [3.79, 16.92]	0.322	nonnorm	13.90 (10.27)	12.09 (9.96)	0.37
rx1_femoralslope (median [IQR])	1.00 [0.44, 2.16]	1.24 [0.62, 2.03]	0.878	nonnorm	1.41 (1.14)	1.37 (0.95)	0.818
rx1_shoulderslope (median [IQR])	1.78 [0.99, 2.60]	1.68 [0.83, 2.93]	0.437	nonnorm	2.07 (1.30)	1.96 (1.45)	0.66
rx1_ecardesequilibreepauleettetesfemorales (median [IQR])	2.58 [1.61, 3.99]	2.06 [1.03, 3.68]	0.126	nonnorm	2.83 (1.70)	2.40 (1.66)	0.148
rx1_pelvicobliquity (median [IQR])	1.28 [0.68, 2.06]	1.27 [0.72, 2.19]	0.82	nonnorm	1.49 (1.07)	1.57 (1.17)	0.706
rx1_ecar_desequilibre_epaule_cretesiliaques (median [IQR])	1.70 [1.02, 3.61]	2.16 [1.02, 3.13]	0.685	nonnorm	2.45 (1.74)	2.30 (1.60)	0.612
rx1_angleilliolombaire (median [IQR])	7.28 [1.10, 10.79]	6.60 [0.00, 10.87]	0.539	nonnorm	7.04 (5.68)	7.06 (9.21)	0.99
rx1_cobbcp_sup30 = 1 (%)	16 (35.6)	21 ( 20.0)	0.069		16 (35.6)	21 (20.0)	0.069
rx1_cobb_severite_dix (%)			0.06				0.06
1	1 ( 2.2)	0 ( 0.0)			1 ( 2.2)	0 ( 0.0)
2	3 ( 6.7)	18 ( 17.1)			3 ( 6.7)	18 (17.1)
3	25 (55.6)	66 ( 62.9)			25 (55.6)	66 (62.9)
4	15 (33.3)	20 ( 19.0)			15 (33.3)	20 (19.0)
5	1 ( 2.2)	0 ( 0.0)			1 ( 2.2)	0 ( 0.0)
7	0 ( 0.0)	1 ( 1.0)			0 ( 0.0)	1 ( 1.0)
rx1_cobb_severite_15 (%)			0.133				0.133
1	1 ( 2.2)	1 ( 1.0)			1 ( 2.2)	1 ( 1.0)
2	28 (62.2)	83 ( 79.0)			28 (62.2)	83 (79.0)
3	16 (35.6)	20 ( 19.0)			16 (35.6)	20 (19.0)
4	0 ( 0.0)	1 ( 1.0)			0 ( 0.0)	1 ( 1.0)
rx1_cp_apex (%)			0.261				0.261
L1	4 ( 8.9)	18 ( 17.1)			4 ( 8.9)	18 (17.1)
L2	2 ( 4.4)	18 ( 17.1)			2 ( 4.4)	18 (17.1)
L3	0 ( 0.0)	1 ( 1.0)			0 ( 0.0)	1 ( 1.0)
T10	3 ( 6.7)	6 ( 5.7)			3 ( 6.7)	6 ( 5.7)
T11	1 ( 2.2)	6 ( 5.7)			1 ( 2.2)	6 ( 5.7)
T12	5 (11.1)	10 ( 9.5)			5 (11.1)	10 ( 9.5)
T6	0 ( 0.0)	1 ( 1.0)			0 ( 0.0)	1 ( 1.0)
T7	4 ( 8.9)	8 ( 7.6)			4 ( 8.9)	8 ( 7.6)
T8	17 (37.8)	22 ( 21.0)			17 (37.8)	22 (21.0)
T9	9 (20.0)	15 ( 14.3)			9 (20.0)	15 (14.3)
rx1_cp_nbvertebres (median [IQR])	7.00 [6.00, 7.00]	6.00 [5.00, 7.00]	0.01	nonnorm	6.60 (1.16)	6.09 (1.14)	0.013
rx1_cp_lateraldisplacement (median [IQR])	15.90 [5.69, 30.58]	17.55 [9.42, 24.32]	0.991	nonnorm	18.16 (13.46)	17.43 (10.26)	0.747
rx1_cp_wedging (median [IQR])	4.37 [2.33, 5.40]	3.38 [2.27, 4.64]	0.133	nonnorm	4.22 (2.43)	3.58 (1.90)	0.086
rx1_csuj_apex (%)			0.003				0.003
T1	3 ( 6.7)	2 ( 1.9)			3 ( 6.7)	2 ( 1.9)
T10	0 ( 0.0)	11 ( 10.5)			0 ( 0.0)	11 (10.5)
T11	0 ( 0.0)	7 ( 6.7)			0 ( 0.0)	7 ( 6.7)
T2	4 ( 8.9)	0 ( 0.0)			4 ( 8.9)	0 ( 0.0)
T3	8 (17.8)	9 ( 8.6)			8 (17.8)	9 ( 8.6)
T4	10 (22.2)	20 ( 19.0)			10 (22.2)	20 (19.0)
T5	8 (17.8)	19 ( 18.1)			8 (17.8)	19 (18.1)
T6	4 ( 8.9)	5 ( 4.8)			4 ( 8.9)	5 ( 4.8)
T7	5 (11.1)	10 ( 9.5)			5 (11.1)	10 ( 9.5)
T8	2 ( 4.4)	14 ( 13.3)			2 ( 4.4)	14 (13.3)
T9	1 ( 2.2)	8 ( 7.6)			1 ( 2.2)	8 ( 7.6)
rx1_csuj_nbvertebres (median [IQR])	5.00 [4.00, 5.00]	1.00 [1.00, 5.00]	0.005	nonnorm	4.20 (1.90)	2.97 (2.34)	0.002
rx1_csuj_lateraldisplacement (median [IQR])	6.99 [3.56, 10.23]	8.25 [3.85, 13.66]	0.451	nonnorm	8.10 (6.65)	9.19 (7.01)	0.429
rx1_csuj_wedging (median [IQR])	2.42 [1.12, 4.08]	1.74 [0.75, 3.38]	0.113	nonnorm	2.84 (2.04)	2.29 (1.80)	0.097
rx1_csouj_apex (%)			0.495				0.495
L1	5 (15.2)	11 ( 20.8)			5 (15.2)	11 (20.8)
L2	11 (33.3)	21 ( 39.6)			11 (33.3)	21 (39.6)
L3	6 (18.2)	5 ( 9.4)			6 (18.2)	5 ( 9.4)
L4	7 (21.2)	14 ( 26.4)			7 (21.2)	14 (26.4)
L5	1 ( 3.0)	1 ( 1.9)			1 ( 3.0)	1 ( 1.9)
T12	3 ( 9.1)	1 ( 1.9)			3 ( 9.1)	1 ( 1.9)
rx1_csouj_nbvertebres (median [IQR])	5.00 [4.00, 5.00]	5.00 [4.00, 5.00]	0.371	nonnorm	4.00 (1.46)	4.23 (1.55)	0.503
rx1_csouj_lateraldisplacement (median [IQR])	8.51 [4.65, 16.52]	6.64 [2.47, 13.38]	0.309	nonnorm	10.09 (7.15)	8.46 (6.53)	0.349
rx1_csouj_wedgingu (median [IQR])	2.07 [0.92, 3.64]	1.27 [0.65, 3.53]	0.552	nonnorm	2.22 (1.53)	2.11 (1.78)	0.777
rx2_gitefrontalec7 (median [IQR])	1.02 [0.53, 2.28]	1.45 [0.85, 2.73]	0.129	nonnorm	1.57 (1.36)	1.86 (1.35)	0.243
rx2_femoralslope (median [IQR])	1.64 [0.45, 2.19]	1.03 [0.50, 1.80]	0.171	nonnorm	1.52 (1.08)	1.27 (1.01)	0.171
rx2_shoulderslope (median [IQR])	2.53 [1.07, 3.46]	2.21 [0.93, 3.01]	0.382	nonnorm	2.46 (1.50)	2.42 (2.26)	0.913
rx2_ecar_desequilibre_tetesfemur_epaules (median [IQR])	1.50 [0.54, 2.85]	1.46 [0.77, 2.41]	0.771	nonnorm	1.84 (1.47)	1.85 (1.85)	0.965
rx2_pelvicobliquity (median [IQR])	1.48 [0.66, 2.81]	1.23 [0.74, 2.21]	0.771	nonnorm	1.65 (1.16)	1.63 (1.26)	0.949
rx2_ecar_desequilibre_epaules_cretesiliaques (median [IQR])	1.47 [0.90, 2.45]	1.21 [0.59, 2.31]	0.171	nonnorm	1.81 (1.19)	1.74 (2.14)	0.842
rx2_cp_anglecourbure (median [IQR])	16.18 [11.37, 22.82]	11.97 [6.13, 15.81]	<0.001	nonnorm	17.12 (7.60)	11.89 (7.41)	<0.001
rx2_cp_reduction (median [IQR])	0.35 [0.22, 0.54]	0.56 [0.39, 0.73]	<0.001	nonnorm	0.38 (0.22)	0.58 (0.33)	<0.001
rx2_csuj_anglecourbure (median [IQR])	12.61 [4.95, 16.22]	2.18 [0.88, 5.36]	<0.001	nonnorm	11.24 (7.35)	4.40 (5.91)	<0.001
rx2_csuj_reduction (median [IQR])	0.20 [-0.07, 0.45]	0.52 [0.04, 1.00]	0.052	nonnorm	1.35 (6.91)	-0.04 (4.87)	0.167
rx2_cspouj_anglecourbure (median [IQR])	7.75 [1.98, 12.63]	3.60 [1.26, 9.12]	0.108	nonnorm	8.68 (7.80)	7.34 (12.02)	0.51
rx2_csouj_reduction (median [IQR])	0.96 [0.21, 1.16]	1.01 [0.21, 1.56]	0.444	nonnorm	7.12 (42.31)	0.75 (2.55)	0.192
rx2_angleilliolombaire (median [IQR])	4.22 [2.77, 6.68]	3.34 [1.24, 6.02]	0.061	nonnorm	5.03 (3.16)	4.66 (8.81)	0.816
rx2_cp_ld (median [IQR])	10.16 [4.70, 14.15]	8.27 [4.01, 13.62]	0.286	nonnorm	10.77 (7.62)	9.17 (6.63)	0.196
rx2_cp_ldreduction (median [IQR])	0.75 [0.30, 1.29]	0.86 [0.53, 1.33]	0.355	nonnorm	1.56 (8.69)	1.30 (4.08)	0.818
rx2_csuj_ld (median [IQR])	6.40 [3.40, 11.94]	8.39 [3.94, 14.11]	0.256	nonnorm	8.94 (8.54)	9.86 (7.66)	0.519
rx2_csuj_ldreduction (median [IQR])	0.61 [-0.28, 1.42]	0.83 [-0.25, 1.59]	0.832	nonnorm	3.49 (11.16)	-1.44 (18.07)	0.146
rx2_csouj_ld (median [IQR])	6.50 [2.42, 10.27]	6.35 [4.36, 9.22]	0.941	nonnorm	7.48 (5.91)	7.51 (5.58)	0.978
rx2_csouj_ldreduction (median [IQR])	0.91 [0.52, 1.66]	0.71 [-0.02, 1.68]	0.504	nonnorm	11.29 (47.20)	0.48 (2.56)	0.137
rx1p_incidencepelvienne (median [IQR])	46.04 [35.27, 54.38]	48.64 [38.20, 57.80]	0.358	nonnorm	47.12 (15.05)	49.29 (13.73)	0.395
rx1p_pentesacree (median [IQR])	39.70 [35.05, 45.66]	38.73 [33.87, 45.36]	0.816	nonnorm	39.40 (10.18)	40.24 (8.70)	0.611
rx1p_versionpelvienne (median [IQR])	6.66 [0.91, 12.45]	9.28 [3.49, 13.18]	0.181	nonnorm	7.31 (7.99)	9.05 (7.98)	0.229
rx1p_gitesagitalec7 (median [IQR])	3.99 [2.22, 6.37]	3.21 [1.55, 5.16]	0.123	nonnorm	4.44 (2.88)	3.67 (2.69)	0.124
rx1p_c7barreyratio (median [IQR])	-0.64 [-1.94, 0.18]	-0.12 [-0.84, 0.71]	0.053	nonnorm	-0.73 (4.35)	0.29 (5.01)	0.25
rx1p_typecourbure_roussouly (%)			0.088				0.088
False Type 3 => should be type 4	0 ( 0.0)	2 ( 1.9)			0 ( 0.0)	2 ( 1.9)
Type 1	0 ( 0.0)	10 ( 9.6)			0 ( 0.0)	10 ( 9.6)
Type 2	11 (25.0)	20 ( 19.2)			11 (25.0)	20 (19.2)
Type 2 / Type 3	0 ( 0.0)	1 ( 1.0)			0 ( 0.0)	1 ( 1.0)
Type 3	4 ( 9.1)	22 ( 21.2)			4 ( 9.1)	22 (21.2)
Type 3 + anteverted pelvis	15 (34.1)	22 ( 21.2)			15 (34.1)	22 (21.2)
Type 4	14 (31.8)	27 ( 26.0)			14 (31.8)	27 (26.0)
rx1p_angledelordoselombaire (median [IQR])	58.78 [52.24, 63.95]	58.73 [51.97, 64.73]	0.933	nonnorm	58.53 (11.39)	58.78 (9.79)	0.891
rx1p_llnbdevertebres (median [IQR])	5.00 [4.00, 5.00]	5.00 [4.00, 5.00]	0.651	nonnorm	4.39 (1.83)	4.18 (1.76)	0.525
rx1p_angledecyphosethoracique (median [IQR])	34.14 [26.84, 41.13]	34.37 [26.21, 40.92]	0.948	nonnorm	33.20 (9.82)	33.46 (10.85)	0.892
rx1p_ctnbdevertebres (median [IQR])	10.00 [9.00, 11.00]	10.00 [9.00, 11.00]	0.33	nonnorm	9.00 (3.48)	8.64 (3.54)	0.575
rx1p_sagittalometre_ippsll = 1 (%)	24 (54.5)	50 ( 48.1)	0.59		24 (54.5)	50 (48.1)	0.59
rx2p_incidence (median [IQR])	44.58 [39.39, 57.12]	50.12 [39.92, 57.95]	0.379	nonnorm	48.12 (13.32)	49.75 (13.14)	0.492
rx2p_versionpelvienne (median [IQR])	8.34 [4.62, 12.84]	9.31 [4.44, 13.63]	0.546	nonnorm	8.23 (7.24)	9.17 (6.89)	0.456
rx2p_varvp (median [IQR])	-0.05 [-2.58, 2.86]	0.28 [-2.85, 2.76]	0.995	nonnorm	0.35 (4.21)	-0.28 (7.14)	0.585
rx2p_varvp_percent (median [IQR])	-0.04 [-0.22, 0.28]	-0.10 [-0.41, 0.27]	0.473	nonnorm	-8.98 (66.94)	-0.24 (2.58)	0.184
rx2p_pentesacree (median [IQR])	39.64 [34.64, 44.66]	39.13 [35.10, 47.29]	0.708	nonnorm	39.89 (8.52)	40.58 (8.29)	0.646
rx2p_varps (median [IQR])	-0.03 [-2.36, 3.00]	-0.32 [-3.11, 2.77]	0.655	nonnorm	1.63 (10.29)	0.72 (6.26)	0.508
rx2p_varps_percent (median [IQR])	-0.00 [-0.06, 0.07]	-0.01 [-0.06, 0.06]	0.797	nonnorm	0.05 (0.23)	0.03 (0.21)	0.602
rx2p_gitesagitalec7 (median [IQR])	4.28 [2.76, 5.69]	2.78 [0.73, 5.25]	0.014	nonnorm	4.79 (3.27)	3.39 (2.96)	0.012
rx2p_c7barreyratio (median [IQR])	-0.53 [-1.65, 0.32]	-0.07 [-1.04, 0.34]	0.198	nonnorm	-3.40 (18.24)	2.02 (25.53)	0.208
rx2p_typecourbure_roussouly (%)			0.439				0.439
Type 1	1 ( 2.3)	7 ( 6.7)			1 ( 2.3)	7 ( 6.7)
Type 2	12 (27.3)	19 ( 18.1)			12 (27.3)	19 (18.1)
Type 3	8 (18.2)	24 ( 22.9)			8 (18.2)	24 (22.9)
Type 3 + anteverted pelvis	13 (29.5)	24 ( 22.9)			13 (29.5)	24 (22.9)
Type 4	10 (22.7)	31 ( 29.5)			10 (22.7)	31 (29.5)
rx2p_angledelordoselombaire (median [IQR])	53.28 [48.73, 59.65]	56.11 [50.83, 62.74]	0.236	nonnorm	55.11 (10.35)	56.53 (8.68)	0.393
rx2p_varll (median [IQR])	-3.61 [-7.07, 1.28]	-2.66 [-7.16, 2.48]	0.519	nonnorm	-1.69 (12.80)	-1.69 (9.36)	0.999
rx2p_llnbdevertebres (median [IQR])	5.00 [4.00, 6.00]	5.00 [4.00, 6.00]	0.128	nonnorm	5.07 (1.70)	4.55 (1.79)	0.105
rx2p_varnvll (median [IQR])	0.00 [0.00, 1.00]	0.00 [0.00, 1.00]	0.425	nonnorm	0.80 (1.53)	0.41 (2.00)	0.253
rx2p_angledecyphosethoracique (median [IQR])	24.41 [17.35, 31.64]	28.39 [19.96, 32.72]	0.285	nonnorm	24.68 (11.00)	26.40 (10.49)	0.369
rx2p_varct (median [IQR])	6.83 [3.71, 13.79]	6.81 [2.60, 11.30]	0.499	nonnorm	8.10 (11.21)	6.75 (8.29)	0.42
rx2p_ctnbdevertebres (median [IQR])	10.00 [8.75, 11.00]	10.00 [9.00, 11.00]	0.507	nonnorm	9.25 (2.67)	8.87 (3.16)	0.481
rx2p_varnvct (median [IQR])	0.00 [-1.25, 1.00]	0.00 [-1.00, 1.00]	0.997	nonnorm	0.50 (3.18)	0.30 (3.55)	0.753
rx2p_sagittalometre_ippsll = 1 (%)	25 (56.8)	59 ( 56.2)	1		25 (56.8)	59 (56.2)	1

## Sheet: MT
	MEDIANE + Intervalles des Confiance				Moyennes + déviation standart
	0	1	p	test	0	1	p										MT (median [IQR])			MT (mean(sd))
n	35	53			35	53											0	1	p	0	1	p
cobb_cp (median [IQR])	28.69 [24.66, 32.58]	24.62 [22.28, 27.88]	0.008	nonnorm	28.33 (6.74)	26.14 (7.27)	0.158									n	46	42		46	42
cobbcsuj (median [IQR])	12.63 [3.66, 17.66]	4.07 [1.02, 14.22]	0.021	nonnorm	12.36 (8.77)	8.04 (8.35)	0.022						CLINIC			age (median [IQR])	12.00 [11.50, 13.00]	13.00 [12.00, 14.00]	0.178	12.17 (1.52)	12.57 (1.56)	0.245
cobbcsouj (median [IQR])	16.96 [12.99, 21.62]	16.25 [11.58, 19.54]	0.539	nonnorm	16.09 (8.67)	15.27 (7.41)	0.645									sexe=Male (%)	3 ( 8.6)	5 ( 9.4)	1	1 ( 10.0)	11 ( 21.2)	0.703
lenke (%)			0.995				0.995									Standing Height (mean(sd))	154.00 [145.00, 159.00]	156.00 [150.00, 161.00]	0.234	152.74 (9.36)	154.64 (9.62)	0.362
1A	20 ( 57.1)	29 ( 54.7)			20 ( 57.1)	29 ( 54.7)										Sitting Height (mean(sd))	78.00 [77.00, 80.00]	80.00 [77.00, 84.00]	0.081	78.40 (4.37)	79.62 (4.91)	0.236
1B	10 ( 28.6)	16 ( 30.2)			10 ( 28.6)	16 ( 30.2)										Unequal Leg Length (%)	3 ( 8.6)	4 ( 7.5)	1	2 ( 20.0)	12 ( 23.1)	1
1C	3 ( 8.6)	5 ( 9.4)			3 ( 8.6)	5 ( 9.4)										Thoracic Gibbosity (mean(sd))	15.00 [10.00, 20.00]	12.50 [10.00, 20.00]	0.09	16.61 (7.79)	13.59 (6.80)	0.075
2	1 ( 2.9)	2 ( 3.8)			1 ( 2.9)	2 ( 3.8)										Lumbar Gibbosity (mean(sd))	5.00 [5.00, 10.00]	5.00 [5.00, 6.25]	0.577	7.50 (4.52)	6.46 (2.75)	0.396
5	1 ( 2.9)	1 ( 1.9)			1 ( 2.9)	1 ( 1.9)							X - RAY	FRONTAL	GLOBAL	Frontal C7 Tilt degree (mean(sd))	1.39 [0.53, 1.98]	1.69 [0.77, 2.44]	0.277	1.46 (1.15)	1.78 (1.36)	0.258
srs (%)			0.933		srs (%)		0.933									C7 Tilt mm (mean(sd))	9.07 [4.38, 14.18]	12.14 [4.16, 17.99]	0.304	10.23 (7.80)	13.26 (10.76)	0.213
Double Thoracique	1 ( 2.9)	2 ( 3.8)			1 ( 2.9)	2 ( 3.8)										Acromio-Humeral Angle (mean(sd))	2.68 [1.83, 4.29]	1.61 [0.83, 3.58]	0.022	3.03 (1.67)	2.29 (1.81)	0.057
Thoracique	33 ( 94.3)	50 ( 94.3)			33 ( 94.3)	50 ( 94.3)									REGIONAL	Main Curve CobbAngle (mean(sd))	28.69 [24.66, 32.58]	24.62 [22.28, 27.88]	0.008	28.33 (6.74)	26.14 (7.27)	0.158
Thoraco-lombaire	1 ( 2.9)	1 ( 1.9)			1 ( 2.9)	1 ( 1.9)										Main Curve CobbAngle Severity Sub-group(%)			0.123			0.123
mlenke = MT (%)	35 (100.0)	53 (100.0)	NA		35 (100.0)	53 (100.0)										<15	1 ( 2.9)	0 ( 0.0)		1 ( 2.9)	0 ( 0.0)
age (median [IQR])	12.00 [11.50, 13.00]	13.00 [12.00, 14.00]	0.178	nonnorm	12.17 (1.52)	12.57 (1.56)	0.245									15-29	22 ( 62.9)	43 ( 81.1)		22 ( 62.9)	43 ( 81.1)
risser (%)			0.505				0.505									30-44	12 ( 34.3)	9 ( 17.0)		12 ( 34.3)	9 ( 17.0)
0	23 ( 65.7)	30 ( 56.6)			23 ( 65.7)	30 ( 56.6)	0									>45	0 ( 0.0)	1 ( 1.9)		0 ( 0.0)	1 ( 1.9)
1	8 ( 22.9)	12 ( 22.6)			8 ( 22.9)	12 ( 22.6)	1									Main Curve Vertebrae Number (mean(sd))	7.00 [6.00, 7.00]	7.00 [6.00, 7.00]	0.252	6.83 (1.12)	6.51 (1.05)	0.178
2	4 ( 11.4)	11 ( 20.8)			4 ( 11.4)	11 ( 20.8)	2									OverCurve CobbAngle (mean(sd))	12.63 [3.66, 17.66]	4.07 [1.02, 14.22]	0.021	12.36 (8.77)	8.04 (8.35)	0.022
risser2 = 1 (%) vs 01	4 ( 11.4)	11 ( 20.8)	0.396													UnderCurve CobbAngle (mean(sd))	16.96 [12.99, 21.62]	16.25 [11.58, 19.54]	0.539	16.09 (8.67)	15.27 (7.41)	0.645
risser12 = 1 (%)	12 ( 34.3)	23 ( 43.4)	0.527													Iliolumbar Angle (mean(sd))	5.39 [0.29, 8.30]	2.88 [0.00, 7.09]	0.179	5.34 (4.81)	3.84 (4.03)	0.117
sexe = 1 (%)	3 ( 8.6)	5 ( 9.4)	1		3 ( 8.6)	5 ( 9.4)	1								LOCAL	Main Curve Apex Lateraldisplacement(mean(sd))	10.89 [5.01, 21.77]	12.36 [7.02, 20.33]	0.606	13.89 (11.62)	14.80 (10.55)	0.734
td (median [IQR])	154.00 [145.00, 159.00]	156.00 [150.00, 161.00]	0.234	nonnorm	152.74 (9.36)	154.64 (9.62)	0.362									Main Curve Apex Vertebrae Wedging (mean(sd))	4.37 [2.47, 5.62]	3.38 [2.62, 4.64]	0.3	4.40 (2.58)	3.80 (2.01)	0.23
ta (median [IQR])	78.00 [77.00, 80.00]	80.00 [77.00, 84.00]	0.081	nonnorm	78.40 (4.37)	79.62 (4.91)	0.236							SAGITTAL	GLOBAL	Sagittal C7 Tilt degree (mean(sd))	3.70 [2.34, 6.11]	3.11 [1.08, 5.19]	0.133	4.41 (2.84)	3.56 (2.78)	0.169
rapport_ta_td (median [IQR])	0.51 [0.51, 0.52]	0.51 [0.51, 0.52]	0.673	nonnorm	0.51 (0.02)	0.52 (0.01)	0.666								REGIONAL	Lumbar Lordosis (mean(sd))	57.90 [48.90, 62.88]	58.55 [51.62, 64.63]	0.462	56.63 (10.85)	58.38 (8.68)	0.409
ilmi = 1 (%)	3 ( 8.6)	4 ( 7.5)	1		3 ( 8.6)	4 ( 7.5)	1									Lumbar Lordosis Vertebrae Number (mean(sd))	5.00 [4.00, 5.00]	5.00 [3.00, 5.00]	0.538	4.44 (1.86)	4.09 (1.83)	0.394
gibbt (median [IQR])	15.00 [10.00, 20.00]	12.50 [10.00, 20.00]	0.09	nonnorm	16.61 (7.79)	13.59 (6.80)	0.075									Thoracic Kyphosis (mean(sd))	31.52 [26.71, 39.52]	31.26 [23.75, 38.29]	0.35	31.86 (9.98)	29.66 (10.45)	0.333
gibbtl (median [IQR])	20.00 [20.00, 30.00]	7.50 [5.00, 10.00]	0.024	nonnorm	26.67 (11.55)	8.33 (4.08)	0.008									Thoracic Kyphosis Vertebrae Number (mean(sd))	10.00 [9.00, 11.00]	10.00 [8.00, 11.00]	0.27	9.12 (3.47)	8.47 (3.71)	0.419
gibbl (median [IQR])	5.00 [5.00, 10.00]	5.00 [5.00, 6.25]	0.577	nonnorm	7.50 (4.52)	6.46 (2.75)	0.396								PELVIS	Pelvic Incidence (mean(sd))	44.80 [35.12, 52.64]	48.69 [40.27, 59.57]	0.131	46.02 (10.44)	50.50 (13.25)	0.096
flechec3 (median [IQR])	40.00 [30.00, 40.00]	40.00 [30.00, 40.00]	0.974	nonnorm	38.29 (11.50)	37.55 (7.82)	0.721									Sacral Slope (mean(sd))	39.70 [35.22, 44.95]	39.60 [33.99, 45.19]	0.511	39.02 (7.32)	41.01 (8.70)	0.267
flechet7 (median [IQR])	0.00 [0.00, 10.00]	0.00 [0.00, 10.00]	1	nonnorm	5.71 (10.08)	6.60 (11.92)	0.717									Pelvic Tilt (mean(sd))	6.12 [1.07, 8.50]	9.47 [3.56, 13.14]	0.045	7.00 (5.84)	9.49 (7.20)	0.091
flechel3 (median [IQR])	30.00 [30.00, 40.00]	30.00 [30.00, 40.00]	0.881	nonnorm	31.43 (9.12)	31.89 (9.42)	0.822
fleches2 (median [IQR])	0.00 [0.00, 0.00]	0.00 [0.00, 0.00]	0.539	nonnorm	0.57 (3.38)	1.32 (5.56)	0.477										MT (median [IQR])			MT (mean(sd))
tempsport (median [IQR])	27.00 [17.00, 34.00]	23.00 [19.00, 41.00]	0.612	nonnorm	26.31 (13.94)	28.51 (15.04)	0.492										0	1	p	0	1	p
observance = Mauvais (%)	6 ( 17.1)	5 ( 9.4)	0.459		6 ( 17.1)	5 ( 9.4)	0.459									n	46	42		46	42
rx1_gitec7 (median [IQR])	1.39 [0.53, 1.98]	1.69 [0.77, 2.44]	0.277	nonnorm	1.46 (1.15)	1.78 (1.36)	0.258						CLINIC			Duration of Brace-Wear month (mean(sd))	27.00 [17.00, 34.00]	23.00 [19.00, 41.00]	0.612	26.31 (13.94)	28.51 (15.04)	0.492
rx1_gitec7mm (median [IQR])	9.07 [4.38, 14.18]	12.14 [4.16, 17.99]	0.304	nonnorm	10.23 (7.80)	13.26 (10.76)	0.213									Bad Compliance (%)	6 ( 17.1)	5 ( 9.4)	0.459	6 ( 17.1)	5 ( 9.4)	0.459
rx1_femoralslope (median [IQR])	1.04 [0.42, 2.17]	1.20 [0.62, 2.02]	0.969	nonnorm	1.41 (1.11)	1.34 (0.91)	0.717						X - RAY	FRONTAL	GLOBAL	Frontal C7 Tilt degree (mean(sd))	1.39 [0.53, 1.98]	1.69 [0.77, 2.44]	0.277	1.29 (1.26)	1.68 (1.01)	0.107
rx1_shoulderslope (median [IQR])	1.73 [0.92, 2.96]	1.69 [0.83, 2.83]	0.795	nonnorm	2.00 (1.32)	2.00 (1.52)	0.994								REGIONAL	Main Curve CobbAngle (mean(sd))	17.30 [12.30, 23.06]	13.49 [9.03, 16.45]	0.01	17.92 (7.83)	13.94 (7.52)	0.019
rx1_ecardesequilibreepauleettetesfemorales (median [IQR])	2.68 [1.83, 4.29]	1.61 [0.83, 3.58]	0.022	nonnorm	3.03 (1.67)	2.29 (1.81)	0.057									Main Curve CobbAngle Reduction (mean(sd))	0.35 [0.23, 0.53]	0.46 [0.38, 0.62]	0.022	0.38 (0.21)	0.51 (0.25)	0.01
rx1_pelvicobliquity (median [IQR])	1.29 [0.62, 1.96]	1.27 [0.66, 1.84]	0.818	nonnorm	1.42 (0.98)	1.39 (0.94)	0.871								LOCAL	Main Curve Apex Lateraldisplacement(mean(sd))	9.52 [4.16, 12.93]	7.75 [4.03, 11.01]	0.321	13.89 (11.62)	14.80 (10.55)	0.734
rx1_ecar_desequilibre_epaule_cretesiliaques (median [IQR])	1.70 [1.00, 3.84]	1.49 [0.74, 2.81]	0.15	nonnorm	2.50 (1.75)	2.05 (1.66)	0.224							SAGITTAL	GLOBAL	Sagittal C7 Tilt (mean(sd))	4.38 [3.02, 5.74]	2.09 [0.65, 4.66]	0.001	5.07 (3.44)	2.84 (2.66)	0.001
rx1_angleilliolombaire (median [IQR])	5.39 [0.29, 8.30]	2.88 [0.00, 7.09]	0.179	nonnorm	5.34 (4.81)	3.84 (4.03)	0.117								REGIONAL	Lumbar Lordosis (mean(sd))	52.29 [48.58, 59.02]	55.05 [48.86, 61.42]	0.416	53.32 (8.95)	54.86 (8.91)	0.431
rx1_cobbcp_sup30 = 1 (%)	12 ( 34.3)	10 ( 18.9)	0.167		12 ( 34.3)	10 ( 18.9)	0.167									Lumbar Lordosis Vertebrae Number (mean(sd))	5.00 [4.00, 6.00]	5.00 [4.00, 6.00]	0.074	5.11 (1.75)	4.32 (1.93)	0.053
rx1_cobb_severite_dix (%)			0.208				0.208									Thoracic Kyphosis (mean(sd))	23.65 [16.09, 28.16]	25.26 [15.61, 29.47]	0.811	22.83 (9.94)	22.48 (9.62)	0.869
1	1 ( 2.9)	0 ( 0.0)			1 ( 2.9)	0 ( 0.0)										Thoracic Kyphosis Vertebrae Number (mean(sd))	10.00 [9.00, 11.00]	10.00 [8.00, 11.00]	0.334	9.37 (2.67)	8.68 (3.47)	0.32
2	2 ( 5.7)	7 ( 13.2)			2 ( 5.7)	7 ( 13.2)									PELVIS	Pelvic Incidence (mean(sd))	43.68 [38.71, 52.50]	50.43 [41.53, 57.90]	0.107	46.02 (10.44)	50.50 (13.25)	0.096
3	20 ( 57.1)	36 ( 67.9)			20 ( 57.1)	36 ( 67.9)										Sacral Slope (mean(sd))	39.62 [33.91, 43.77]	41.66 [35.87, 47.29]	0.304	39.02 (7.32)	41.01 (8.70)	0.267
4	11 ( 31.4)	9 ( 17.0)			11 ( 31.4)	9 ( 17.0)										Sacral Slope Variation (mean(sd))	-0.11 [-2.37, 2.37]	0.27 [-1.64, 2.06]	0.778	1.66 (11.39)	0.37 (4.11)	0.451
5	1 ( 2.9)	0 ( 0.0)			1 ( 2.9)	0 ( 0.0)										Pelvic Tilt (mean(sd))	7.17 [3.45, 11.43]	8.87 [4.92, 14.30]	0.147	0.47 (4.49)	-0.86 (9.16)	0.43
7	0 ( 0.0)	1 ( 1.9)			0 ( 0.0)	1 ( 1.9)										Pelvic Tilt Variation (mean(sd))	-0.05 [-2.63, 3.20]	-0.14 [-3.25, 2.75]	0.692	-11.52 (75.31)	-0.43 (2.33)	0.285		réalisé			A ajouter			faut-il ne partir que sur les criteres moyenne ou médiane ?
rx1_cobb_severite_15 (%)			0.123				0.123
1	1 ( 2.9)	0 ( 0.0)			1 ( 2.9)	0 ( 0.0)											multi var	MT		multivar	MT			MT			risser	1
2	22 ( 62.9)	43 ( 81.1)			22 ( 62.9)	43 ( 81.1)												cobbcsuj	1		cobbcsuj	1		cobbcsuj	1		rx1p_anglelordoselombaire	1
3	12 ( 34.3)	9 ( 17.0)			12 ( 34.3)	9 ( 17.0)												gibbt	1		gibbt	1		gibbt	1		rx1p_anglecyphosethoracique	1
4	0 ( 0.0)	1 ( 1.9)			0 ( 0.0)	1 ( 1.9)												rx1_ecardesequilibreepauleettetesfemorales	1		rx1_ecardesequilibreepauleettetesfemorales	1		rx1_ecardesequilibreepauleettetesfemorales	1
rx1_cp_apex (%)			0.829				0.829											rx1p_incidencepelvienne	1		rx1p_incidencepelvienne	1		rx1p_incidencepelvienne	1		A retirer
L1	0 ( 0.0)	1 ( 1.9)			0 ( 0.0)	1 ( 1.9)												rx1p_versionpelvienne	1		rx1p_versionpelvienne	1		rx1p_versionpelvienne	1		rx1_angleiliolombaire	-1
					3 ( 8.6)	5 ( 9.4)												ta	1		rx1_angleilliolombaire	1		ta	1		risser01 = 1	-1
					1 ( 2.9)	2 ( 3.8)												rx1_angleilliolombaire	1		rx1_cp_nbvertebres	1		rx1_angleilliolombaire	1		rx1p_gitesagitaleC7	-1
T12	1 ( 2.9)	0 ( 0.0)			1 ( 2.9)	0 ( 0.0)												rx1p_gitesagitalec7	1		rx1p_gitesagitalec7	1		rx1_cp_nbvertebres	1			0
T6	0 ( 0.0)	1 ( 1.9)			0 ( 0.0)	1 ( 1.9)												age	1		rx2_cp_reduction	1		rx1p_gitesagitalec7	1
T7	4 ( 11.4)	8 ( 15.1)			4 ( 11.4)	8 ( 15.1)												rx2_cp_reduction	1		rx2p_gitesagitalec7	1		age	1
T8	17 ( 48.6)	21 ( 39.6)			17 ( 48.6)	21 ( 39.6)												rx2p_gitesagitalec7	1		rx2p_llnbdevertebres	1		rx2_cp_reduction	1
T9	9 ( 25.7)	15 ( 28.3)			9 ( 25.7)	15 ( 28.3)												rx2p_llnbdevertebres	1		rx2_gitec7	1		rx2p_gitesagitalec7	1
rx1_cp_nbvertebres (median [IQR])	7.00 [6.00, 7.00]	7.00 [6.00, 7.00]	0.252	nonnorm	6.83 (1.12)	6.51 (1.05)	0.178											rx2p_incidence	1		rx2p_incidence	1		rx2p_llnbdevertebres	1
rx1_cp_lateraldisplacement (median [IQR])	10.89 [5.01, 21.77]	12.36 [7.02, 20.33]	0.606	nonnorm	13.89 (11.62)	14.80 (10.55)	0.734											rx2p_versionpelvienne	1			13		rx2_gitec7	1
rx1_cp_wedging (median [IQR])	4.37 [2.47, 5.62]	3.38 [2.62, 4.64]	0.3	nonnorm	4.40 (2.58)	3.80 (2.01)	0.23												14					risser01 = 1 (%)	1
rx1_csuj_apex (%)			0.167		rx1_csuj_apex (%)		0.167																	rx1_cp_wedging	1
T1	3 ( 8.6)	2 ( 3.8)			3 ( 8.6)	2 ( 3.8)	T1																	observance = Mauvais (%)	1
T2	4 ( 11.4)	0 ( 0.0)			4 ( 11.4)	0 ( 0.0)																			17
T3	8 ( 22.9)	9 ( 17.0)			8 ( 22.9)	9 ( 17.0)
T4	9 ( 25.7)	19 ( 35.8)			9 ( 25.7)	19 ( 35.8)																		mix médiane _ moyenne
T5	8 ( 22.9)	16 ( 30.2)			8 ( 22.9)	16 ( 30.2)
T6	3 ( 8.6)	4 ( 7.5)			3 ( 8.6)
T7	0 ( 0.0)	2 ( 3.8)			0 ( 0.0)	2 ( 3.8)
T8	0 ( 0.0)	1 ( 1.9)			0 ( 0.0)	1 ( 1.9)
rx1_csuj_nbvertebres (median [IQR])	5.00 [1.00, 5.00]	2.00 [1.00, 5.00]	0.135	nonnorm	3.69 (1.81)	2.94 (2.03)	0.084
rx1_csuj_lateraldisplacement (median [IQR])	7.13 [3.24, 11.51]	8.98 [4.23, 14.67]	0.425	nonnorm	8.70 (7.27)	10.17 (7.62)	0.425
rx1_csuj_wedging (median [IQR])	2.42 [0.92, 4.33]	1.55 [0.61, 3.27]	0.071	nonnorm	2.89 (2.13)	2.08 (1.78)	0.057
rx1_csouj_apex (%)			0.555				0.555
L1	5 ( 15.2)	11 ( 22.0)			5 ( 15.2)	11 ( 22.0)
L2	11 ( 33.3)	19 ( 38.0)			11 ( 33.3)	19 ( 38.0)
L3	6 ( 18.2)	5 ( 10.0)			6 ( 18.2)	5 ( 10.0)
L4	7 ( 21.2)	13 ( 26.0)			7 ( 21.2)	13 ( 26.0)
L5	1 ( 3.0)	1 ( 2.0)			1 ( 3.0)	1 ( 2.0)
T12	3 ( 9.1)	1 ( 2.0)			3 ( 9.1)	1 ( 2.0)
rx1_csouj_nbvertebres (median [IQR])	5.00 [4.00, 5.00]	5.00 [4.00, 5.00]	0.251	nonnorm	4.00 (1.46)	4.34 (1.45)	0.3
rx1_csouj_lateraldisplacement (median [IQR])	8.51 [4.65, 16.52]	6.09 [2.48, 13.52]	0.331	nonnorm	10.09 (7.15)	8.53 (6.64)	0.384
rx1_csouj_wedgingu (median [IQR])	2.07 [0.92, 3.64]	1.30 [0.63, 3.50]	0.517	nonnorm	2.22 (1.53)	2.05 (1.65)	0.638
rx2_gitefrontalec7 (median [IQR])	0.92 [0.46, 1.74]	1.56 [0.89, 2.29]	0.019	nonnorm	1.29 (1.26)	1.68 (1.01)	0.107
rx2_femoralslope (median [IQR])	1.73 [0.73, 2.16]	1.00 [0.58, 1.74]	0.09	nonnorm	1.53 (0.99)	1.18 (0.84)	0.076
rx2_shoulderslope (median [IQR])	2.61 [1.41, 3.40]	1.91 [0.75, 2.82]	0.076	nonnorm	2.51 (1.40)	2.01 (1.53)	0.125
rx2_ecar_desequilibre_tetesfemur_epaules (median [IQR])	1.67 [0.62, 2.84]	1.24 [0.64, 2.06]	0.271	nonnorm	1.83 (1.40)	1.49 (1.17)	0.213
rx2_pelvicobliquity (median [IQR])	1.16 [0.52, 2.74]	1.07 [0.72, 1.97]	0.682	nonnorm	1.58 (1.24)	1.34 (0.90)	0.295
rx2_ecar_desequilibre_epaules_cretesiliaques (median [IQR])	1.66 [1.08, 2.51]	1.17 [0.49, 2.15]	0.082	nonnorm	1.86 (1.25)	1.45 (1.22)	0.134
rx2_cp_anglecourbure (median [IQR])	17.30 [12.30, 23.06]	13.49 [9.03, 16.45]	0.01	nonnorm	17.92 (7.83)	13.94 (7.52)	0.019
rx2_cp_reduction (median [IQR])	0.35 [0.23, 0.53]	0.46 [0.38, 0.62]	0.022	nonnorm	0.38 (0.21)	0.51 (0.25)	0.01
rx2_csuj_anglecourbure (median [IQR])	12.75 [4.72, 17.37]	2.70 [1.19, 7.63]	<0.001	nonnorm	11.59 (7.78)	5.39 (6.54)	<0.001
rx2_csuj_reduction (median [IQR])	0.15 [-0.13, 0.42]	0.30 [-0.29, 0.96]	0.338	nonnorm	1.60 (7.87)	0.06 (3.44)	0.227
rx2_cspouj_anglecourbure (median [IQR])	8.42 [2.13, 13.15]	6.17 [2.47, 9.87]	0.472	nonnorm	9.05 (7.74)	9.02 (14.75)	0.99
rx2_csouj_reduction (median [IQR])	0.96 [0.21, 1.16]	1.01 [0.04, 1.62]	0.41	nonnorm	-7.12 (42.31)	0.74 (2.63)	0.206
rx2_angleilliolombaire (median [IQR])	3.97 [2.73, 5.96]	3.34 [1.06, 5.92]	0.194	nonnorm	4.62 (2.70)	5.66 (12.66)	0.7
rx2_cp_ld (median [IQR])	9.52 [4.16, 12.93]	7.75 [4.03, 11.01]	0.321	nonnorm	9.39 (6.25)	7.87 (5.04)	0.21
rx2_cp_ldreduction (median [IQR])	0.74 [0.29, 1.31]	0.90 [0.62, 1.63]	0.329	nonnorm	1.87 (10.16)	1.67 (5.56)	0.915
rx2_csuj_ld (median [IQR])	6.58 [1.92, 12.33]	8.50 [2.49, 15.41]	0.354	nonnorm	8.89 (8.99)	9.78 (7.60)	0.623
rx2_csuj_ldreduction (median [IQR])	0.82 [-0.28, 1.42]	0.69 [-0.67, 1.10]	0.332	nonnorm	4.52 (12.67)	-3.01 (22.63)	0.129
rx2_csouj_ld (median [IQR])	6.39 [2.42, 10.13]	6.28 [4.68, 8.79]	0.937	nonnorm	7.16 (5.72)	6.67 (3.49)	0.626
rx2_csouj_ldreduction (median [IQR])	0.91 [0.52, 1.66]	0.71 [0.00, 1.63]	0.537	nonnorm	11.29 (47.20)	0.55 (2.54)	0.154
rx1p_incidencepelvienne (median [IQR])	44.80 [35.12, 52.64]	48.69 [40.27, 59.57]	0.131	nonnorm	44.95 (13.49)	50.16 (13.50)	0.083
rx1p_pentesacree (median [IQR])	39.70 [35.22, 44.95]	39.60 [33.99, 45.19]	0.511	nonnorm	38.45 (9.92)	40.64 (8.20)	0.267
rx1p_versionpelvienne (median [IQR])	6.12 [1.07, 8.50]	9.47 [3.56, 13.14]	0.045	nonnorm	5.97 (6.72)	9.51 (8.40)	0.041
rx1p_gitesagitalec7 (median [IQR])	3.70 [2.34, 6.11]	3.11 [1.08, 5.19]	0.133	nonnorm	4.41 (2.84)	3.56 (2.78)	0.169
rx1p_c7barreyratio (median [IQR])	-0.50 [-1.29, 0.14]	-0.13 [-0.83, 0.48]	0.29	nonnorm	-0.49 (4.77)	0.14 (5.22)	0.573
rx1p_typecourbure_roussouly (%)			0.071				0.071
False Type 3 => should be type 4	0 ( 0.0)	2 ( 3.8)			0 ( 0.0) 2 ( 3.8)
Type 1	0 ( 0.0)	5 ( 9.4)			0 ( 0.0)	5 ( 9.4)
Type 2	8 ( 23.5)	11 ( 20.8)			8 ( 23.5)	11 ( 20.8)
Type 2 / Type 3	0 ( 0.0)	1 ( 1.9)			0 ( 0.0)	1 ( 1.9)
Type 3	3 ( 8.8)	11 ( 20.8)			3 ( 8.8)	11 ( 20.8)
Type 3 + anteverted pelvis	14 ( 41.2)	9 ( 17.0)			14 ( 41.2)	9 ( 17.0)
Type 4	9 ( 26.5)	14 ( 26.4)			9 ( 26.5)	14 ( 26.4)
rx1p_angledelordoselombaire (median [IQR])	57.90 [48.90, 62.88]	58.55 [51.62, 64.63]	0.462	nonnorm	56.63 (10.85)	58.38 (8.68)	0.409
rx1p_llnbdevertebres (median [IQR])	5.00 [4.00, 5.00]	5.00 [3.00, 5.00]	0.538	nonnorm	4.44 (1.86)	4.09 (1.83)	0.394
rx1p_angledecyphosethoracique (median [IQR])	31.52 [26.71, 39.52]	31.26 [23.75, 38.29]	0.35	nonnorm	31.86 (9.98)	29.66 (10.45)	0.333
rx1p_ctnbdevertebres (median [IQR])	10.00 [9.00, 11.00]	10.00 [8.00, 11.00]	0.27	nonnorm	9.12 (3.47)	8.47 (3.71)	0.419
rx1p_sagittalometre_ippsll = 1 (%)	19 ( 55.9)	28 ( 52.8)	0.954		19 ( 55.9)	28 ( 52.8)	0.954
rx2p_incidence (median [IQR])	43.68 [38.71, 52.50]	50.43 [41.53, 57.90]	0.107	nonnorm	46.02 (10.44)	50.50 (13.25)	0.096
rx2p_versionpelvienne (median [IQR])	7.17 [3.45, 11.43]	8.87 [4.92, 14.30]	0.147	nonnorm	7.00 (5.84)	9.49 (7.20)	0.091
rx2p_varvp (median [IQR])	-0.05 [-2.63, 3.20]	-0.14 [-3.25, 2.75]	0.692	nonnorm	0.47 (4.49)	-0.86 (9.16)	0.43
rx2p_varvp_percent (median [IQR])	-0.11 [-0.43, 0.29]	-0.08 [-0.46, 0.15]	0.831	nonnorm	-11.52 (75.31)	-0.43 (2.33)	0.285
rx2p_pentesacree (median [IQR])	39.62 [33.91, 43.77]	41.66 [35.87, 47.29]	0.304	nonnorm	39.02 (7.32)	41.01 (8.70)	0.267
rx2p_varps (median [IQR])	-0.11 [-2.37, 2.37]	0.27 [-1.64, 2.06]	0.778	nonnorm	1.66 (11.39)	0.37 (4.11)	0.451
rx2p_varps_percent (median [IQR])	-0.01 [-0.06, 0.05]	0.01 [-0.04, 0.05]	0.593	nonnorm	0.05 (0.25)	0.01 (0.11)	0.34
rx2p_gitesagitalec7 (median [IQR])	4.38 [3.02, 5.74]	2.09 [0.65, 4.66]	0.001	nonnorm	5.07 (3.44)	2.84 (2.66)	0.001
rx2p_c7barreyratio (median [IQR])	-0.98 [-1.83, 0.60]	0.08 [-0.78, 0.50]	0.056	nonnorm	-4.21 (20.49)	-0.20 (1.45)	0.158
rx2p_typecourbure_roussouly (%)			0.201				0.201
Type 1	1 ( 2.9)	5 ( 9.4)			1 ( 2.9)	5 ( 9.4)
Type 2	10 ( 28.6)	7 ( 13.2)			10 ( 28.6)	7 ( 13.2)
Type 3	6 ( 17.1)	12 ( 22.6)			6 ( 17.1)	12 ( 22.6)
Type 3 + anteverted pelvis	11 ( 31.4)	12 ( 22.6)			11 ( 31.4)	12 ( 22.6)
Type 4	7 ( 20.0)	17 ( 32.1)			7 ( 20.0)	17 ( 32.1)
rx2p_angledelordoselombaire (median [IQR])	52.29 [48.58, 59.02]	55.05 [48.86, 61.42]	0.416	nonnorm	53.32 (8.95)	54.86 (8.91)	0.431
rx2p_varll (median [IQR])	-4.06 [-7.37, -0.11]	-3.70 [-7.31, 0.98]	0.939	nonnorm	-1.69 (14.10)	-3.52 (6.34)	0.411
rx2p_llnbdevertebres (median [IQR])	5.00 [4.00, 6.00]	5.00 [4.00, 6.00]	0.074	nonnorm	5.11 (1.75)	4.32 (1.93)	0.053
rx2p_varnvll (median [IQR])	0.00 [0.00, 1.00]	0.00 [0.00, 1.00]	0.184	nonnorm	0.80 (1.51)	0.23 (2.19)	0.18
rx2p_angledecyphosethoracique (median [IQR])	23.65 [16.09, 28.16]	25.26 [15.61, 29.47]	0.811	nonnorm	22.83 (9.94)	22.48 (9.62)	0.869
rx2p_varct (median [IQR])	7.53 [4.60, 14.74]	6.97 [2.87, 11.72]	0.325	nonnorm	8.67 (10.52)	7.21 (7.65)	0.454
rx2p_ctnbdevertebres (median [IQR])	10.00 [9.00, 11.00]	10.00 [8.00, 11.00]	0.334	nonnorm	9.37 (2.67)	8.68 (3.47)	0.32
rx2p_varnvct (median [IQR])	0.00 [-1.50, 1.00]	0.00 [-1.00, 1.00]	0.938	nonnorm	0.51 (3.34)	0.21 (3.74)	0.696
rx2p_sagittalometre_ippsll = 1 (%)	19 ( 54.3)	20 ( 37.7)	0.19		19 ( 54.3)	20 ( 37.7)	0.19

## Sheet: ML
	MEDIANE + Intervalles des Confiance				Moyennes + déviation standart
	0	1	p	test	0	1	p									ML (median [IQR])			ML (mean(sd))
n	10	52			10	52										0	1	p	0	1	p
cobb_cp (median [IQR])	28.38 [22.04, 32.83]	24.18 [20.36, 27.37]	0.165	nonnorm	27.60 (5.80)	24.53 (5.64)	0.122								n	16	46		16	46
cobbcsuj (median [IQR])	17.41 [14.03, 18.74]	3.40 [1.46, 18.70]	0.034	nonnorm	16.43 (2.59)	9.41 (10.69)	0.044					CLINIC			age (median [IQR])	13.00 [12.00, 13.00]	13.00 [12.00, 14.00]	0.067	12.50 (0.97)	13.38 (1.57)	0.093		<0.05
cobbcsouj (median [IQR])	NA [NA, NA]	1.24 [1.04, 14.42]	NA	nonnorm	NaN (NA)	9.90 (15.34)	NA								sexe=Male (%)	1 ( 10.0)	11 ( 21.2)	0.703	1 ( 10.0)	11 ( 21.2)	0.703		<0.1
lenke = 5 (%)	10 (100.0)	52 (100.0)	NA		10 (100.0)	52 (100.0)	NA								Standing Height (mean(sd))	152.50 [147.25, 155.00]	158.00 [154.00, 166.00]	0.01	151.50 (8.62)	159.48 (7.09)	0.003		<0.15
srs = Thoraco-lombaire (%)	6 ( 60.0)	29 ( 55.8)	1		6 ( 60.0)	29 ( 55.8)	1								Sitting Height (mean(sd))	78.50 [76.25, 80.75]	82.00 [79.00, 85.00]	0.047	78.70 (5.14)	82.10 (3.76)	0.017		<0.2
mlenke = ML (%)	10 (100.0)	52 (100.0)	NA		10 (100.0)	52 (100.0)	NA								Unequal Leg Length (%)	2 ( 20.0)	12 ( 23.1)	1	2 ( 20.0)	12 ( 23.1)	1
age (median [IQR])	13.00 [12.00, 13.00]	13.00 [12.00, 14.00]	0.067	nonnorm	12.50 (0.97)	13.38 (1.57)	0.093								Thoracic Gibbosity (mean(sd))	5.00 [5.00, 6.25]	10.00 [5.00, 18.75]	0.253	6.25 (2.50)	11.69 (8.54)	0.229
risser (%)			0.16				0.16								Lumbar Gibbosity (mean(sd))	5.00 [5.00, 7.50]	10.00 [5.00, 10.00]	0.353	6.43 (4.76)	8.14 (5.01)	0.415
0	6 ( 60.0)	18 ( 34.6)			6 ( 60.0)	18 ( 34.6)						X - RAY	FRONTAL	GLOBAL	Frontal C7 Tilt degree (mean(sd))	3.56 [2.41, 4.62]	1.33 [0.64, 2.52]	0.002	3.43 (1.28)	1.71 (1.34)	<0.001
1	1 ( 10.0)	21 ( 40.4)			1 ( 10.0)	21 ( 40.4)									C7 Tilt mm (mean(sd))	23.37 [18.29, 33.42]	8.37 [3.13, 15.71]	<0.001	24.52 (9.34)	10.84 (8.99)	<0.001
2	3 ( 30.0)	13 ( 25.0)			3 ( 30.0)	13 ( 25.0)									Acromio-Humeral Angle (mean(sd))	1.85 [1.37, 2.62]	2.44 [1.51, 3.69]	0.353	2.13 (1.70)	2.50 (1.50)	0.479
risser2 = 1 (%)	3 ( 30.0)	13 ( 25.0)	1											REGIONAL	Main Curve CobbAngle (mean(sd))	28.38 [22.04, 32.83]	24.18 [20.36, 27.37]	0.165	27.60 (5.80)	24.53 (5.64)	0.122
risser12 = 1 (%)	4 ( 40.0)	34 ( 65.4)	0.248												Main Curve CobbAngle Severity Sub-group(%)			0.417			0.417
sexe = 1 (%)	1 ( 10.0)	11 ( 21.2)	0.703		1 ( 10.0)	11 ( 21.2)	0.703								<15	0 ( 0.0)	1 ( 1.9)		0 ( 0.0)	1 ( 1.9)
td (median [IQR])	152.50 [147.25, 155.00]	158.00 [154.00, 166.00]	0.01	nonnorm	151.50 (8.62)	159.48 (7.09)	0.003								15-29	6 ( 60.0)	40 ( 76.9)		6 ( 60.0)	40 ( 76.9)
ta (median [IQR])	78.50 [76.25, 80.75]	82.00 [79.00, 85.00]	0.047	nonnorm	78.70 (5.14)	82.10 (3.76)	0.017								30-44	4 ( 40.0)	11 ( 21.2)		4 ( 40.0)	11 ( 21.2)
rapport_ta_td (median [IQR])	0.52 [0.52, 0.53]	0.51 [0.51, 0.52]	0.235	nonnorm	0.52 (0.01)	0.51 (0.01)	0.342								>45
ilmi = 1 (%)	2 ( 20.0)	12 ( 23.1)	1		2 ( 20.0)	12 ( 23.1)	1								Main Curve Vertebrae Number (mean(sd))	5.50 [5.00, 6.00]	5.00 [5.00, 6.00]	0.781	5.80 (0.92)	5.65 (1.08)	0.691
gibbt (median [IQR])	5.00 [5.00, 6.25]	10.00 [5.00, 18.75]	0.253	nonnorm	6.25 (2.50)	11.69 (8.54)	0.229								OverCurve CobbAngle (mean(sd))	17.41 [14.03, 18.74]	3.40 [1.46, 18.70]	0.034	16.43 (2.59)	9.41 (10.69)	0.044
gibbtl (median [IQR])	20.00 [17.50, 20.00]	5.00 [5.00, 10.00]	0.014	nonnorm	17.50 (5.00)	8.06 (5.46)	0.005
gibbl (median [IQR])	5.00 [5.00, 7.50]	10.00 [5.00, 10.00]	0.353	nonnorm	6.43 (4.76)	8.14 (5.01)	0.415								Iliolumbar Angle (mean(sd))	12.21 [10.69, 16.08]	10.39 [4.32, 13.61]	0.113	13.00 (4.45)	10.35 (11.61)	0.481
flechec3 (median [IQR])	40.00 [30.00, 47.50]	40.00 [30.00, 40.00]	1	nonnorm	39.00 (11.97)	38.65 (8.17)	0.91							LOCAL	Main Curve Apex Lateraldisplacement(mean(sd))	32.97 [19.88, 37.55]	22.07 [14.40, 25.94]	0.019	30.49 (10.81)	20.31 (9.21)	0.005
flechet7 (median [IQR])	0.00 [0.00, 0.00]	0.00 [0.00, 0.00]	0.986	nonnorm	4.00 (12.65)	1.92 (5.61)	0.402								Main Curve Apex Vertebrae Wedging (mean(sd))	4.24 [2.22, 5.01]	3.40 [2.08, 4.62]	0.572	3.59 (1.75)	3.35 (1.77)	0.695
flechel3 (median [IQR])	30.00 [30.00, 40.00]	40.00 [30.00, 40.00]	0.617	nonnorm	34.00 (11.74)	35.96 (9.95)	0.581						SAGITTAL	GLOBAL	Sagittal C7 Tilt degree (mean(sd))	5.18 [1.08, 7.22]	3.32 [1.81, 5.04]	0.45	4.53 (3.21)	3.78 (2.62)	0.445
fleches2 (median [IQR])	0.00 [0.00, 0.00]	0.00 [0.00, 0.00]	0.693	nonnorm	0.00 (0.00)	0.38 (2.77)	0.665							REGIONAL	Lumbar Lordosis (mean(sd))	62.45 [55.89, 74.46]	58.87 [52.53, 64.66]	0.164	64.99 (11.35)	59.21 (10.89)	0.133
tempsport (median [IQR])	21.50 [18.00, 33.75]	24.00 [20.00, 28.25]	0.687	nonnorm	24.20 (10.69)	25.83 (10.91)	0.666								Lumbar Lordosis Vertebrae Number (mean(sd))	5.00 [4.00, 5.00]	5.00 [4.00, 5.00]	0.927	4.20 (1.81)	4.27 (1.69)	0.9
observance = Mauvais (%)	4 ( 40.0)	3 ( 5.8)	0.01		4 ( 40.0)	3 ( 5.8)	0.01								Thoracic Kyphosis (mean(sd))	39.03 [34.91, 42.65]	36.96 [31.21, 42.75]	0.748	37.75 (8.09)	37.40 (9.90)	0.918
rx1_gitec7 (median [IQR])	3.56 [2.41, 4.62]	1.33 [0.64, 2.52]	0.002	nonnorm	3.43 (1.28)	1.71 (1.34)	<0.001								Thoracic Kyphosis Vertebrae Number (mean(sd))	10.00 [8.25, 11.00]	10.00 [9.00, 11.00]	0.953	8.60 (3.66)	8.82 (3.37)	0.851
rx1_gitec7mm (median [IQR])	23.37 [18.29, 33.42]	8.37 [3.13, 15.71]	<0.001	nonnorm	24.52 (9.34)	10.84 (8.99)	<0.001							PELVIS	Pelvic Incidence (mean(sd))	57.03 [45.30, 74.77]	49.60 [38.68, 57.96]	0.324	54.51 (18.35)	48.39 (14.05)	0.236
rx1_femoralslope (median [IQR])	0.78 [0.46, 1.88]	1.27 [0.61, 2.06]	0.796	nonnorm	1.39 (1.31)	1.40 (1.00)	0.974								Sacral Slope (mean(sd))	40.73 [34.51, 50.16]	38.37 [33.74, 45.30]	0.539	42.63 (10.90)	39.83 (9.25)	0.398
rx1_shoulderslope (median [IQR])	2.01 [1.67, 2.49]	1.61 [0.83, 2.95]	0.239	nonnorm	2.32 (1.27)	1.92 (1.39)	0.405								Pelvic Tilt (mean(sd))	11.99 [3.61, 18.63]	8.82 [2.98, 13.05]	0.235	11.88 (10.46)	8.56 (7.58)	0.241
rx1_ecardesequilibreepauleettetesfemorales (median [IQR])	1.85 [1.37, 2.62]	2.44 [1.51, 3.69]	0.353	nonnorm	2.13 (1.70)	2.50 (1.50)	0.479
rx1_pelvicobliquity (median [IQR])	0.99 [0.68, 2.65]	1.29 [0.77, 2.62]	0.833	nonnorm	1.72 (1.37)	1.75 (1.35)	0.957									ML (median [IQR])			ML (mean(sd))
rx1_ecar_desequilibre_epaule_cretesiliaques (median [IQR])	1.73 [1.06, 2.48]	2.39 [1.50, 3.42]	0.373	nonnorm	2.27 (1.81)	2.56 (1.51)	0.596									0	1	p	0	1	p
rx1_angleilliolombaire (median [IQR])	12.21 [10.69, 16.08]	10.39 [4.32, 13.61]	0.113	nonnorm	13.00 (4.45)	10.35 (11.61)	0.481								n	16	46		16	46
rx1_cobbcp_sup30 = 1 (%)	4 ( 40.0)	11 ( 21.2)	0.384		4 ( 40.0)	11 ( 21.2)	0.384					CLINIC			Duration of Brace-Wear month (mean(sd))	21.50 [18.00, 33.75]	24.00 [20.00, 28.25]	0.687	24.20 (10.69)	25.83 (10.91)	0.666
rx1_cobb_severite_dix (%)			0.395				0.395								Bad Compliance (%)	4 ( 40.0)	3 ( 5.8)	0.01	4 ( 40.0)	3 ( 5.8)	0.01
2	1 ( 10.0)	11 ( 21.2)			1 ( 10.0)	11 ( 21.2)	2					X - RAY	FRONTAL	GLOBAL	Frontal C7 Tilt degree (mean(sd))	2.64 [1.69, 3.28]	1.35 [0.84, 3.01]	0.143	2.58 (1.27)	2.03 (1.61)	0.315
3	5 ( 50.0)	30 ( 57.7)			5 ( 50.0)	30 ( 57.7)	3							REGIONAL	Main Curve CobbAngle (mean(sd))	15.89 [8.13, 17.86]	8.63 [4.94, 14.02]	0.031	14.30 (6.27)	9.80 (6.74)	0.056
4	4 ( 40.0)	11 ( 21.2)			4 ( 40.0)	11 ( 21.2)	4								Main Curve CobbAngle Reduction (mean(sd))	0.42 [0.19, 0.54]	0.66 [0.44, 0.84]	0.028	0.41 (0.27)	0.67 (0.38)	0.052
rx1_cobb_severite_15 (%)			0.417				0.417							LOCAL	Main Curve Apex Lateraldisplacement(mean(sd))	17.01 [6.41, 23.31]	8.62 [3.99, 14.98]	0.16	15.60 (10.16)	10.50 (7.75)	0.075
1	0 ( 0.0)	1 ( 1.9)			0 ( 0.0)	1 ( 1.9)							SAGITTAL	GLOBAL	Sagittal C7 Tilt (mean(sd))	3.85 [2.49, 5.16]	3.64 [1.13, 5.66]	0.976	3.75 (2.40)	3.94 (3.17)	0.866
2	6 ( 60.0)	40 ( 76.9)			6 ( 60.0)	40 ( 76.9)								REGIONAL	Lumbar Lordosis (mean(sd))	62.45 [55.89, 74.46]	58.87 [52.53, 64.66]	0.164	62.08 (12.91)	58.23 (8.18)	0.239
3	4 ( 40.0)	11 ( 21.2)			4 ( 40.0)	11 ( 21.2)									Lumbar Lordosis Vertebrae Number (mean(sd))	5.00 [4.00, 5.00]	5.00 [4.00, 5.00]	0.927	4.89 (1.62)	4.79 (1.61)	0.864
rx1_cp_apex(%)							0.726								Thoracic Kyphosis (mean(sd))	39.03 [34.91, 42.65]	36.96 [31.21, 42.75]	0.748	31.86 (12.53)	30.40 (9.88)	0.695
L1	4 ( 40.0)	17 ( 32.7)			4 ( 40.0)	17 ( 32.7)									Thoracic Kyphosis Vertebrae Number (mean(sd))	10.00 [8.25, 11.00]	10.00 [9.00, 11.00]	0.953	8.78 (2.77)	9.06 (2.82)	0.784
L2	2 ( 20.0)	18 ( 34.6)			2 ( 20.0) 1	8 ( 34.6)								PELVIS	Pelvic Incidence (mean(sd))	57.03 [45.30, 74.77]	49.60 [38.68, 57.96]	0.324	56.29 (19.91)	48.98 (13.10)	0.16
L3	0 ( 0.0)	1 ( 1.9)			0 ( 0.0)	1 ( 1.9)									Sacral Slope (mean(sd))	39.96 [38.97, 55.14]	38.31 [33.83, 46.42]	0.268	43.27 (12.08)	40.14 (7.92)	0.318
T10	0 ( 0.0)	1 ( 1.9)			0 ( 0.0)	1 ( 1.9)									Sacral Slope Variation (mean(sd))	2.71 [-2.33, 4.53]	-0.71 [-3.71, 4.42]	0.458	1.51 (4.15)	1.08 (7.90)	0.873
T11	0 ( 0.0)	4 ( 7.7)			0 ( 0.0)	4 ( 7.7)									Pelvic Tilt (mean(sd))	14.36 [10.19, 19.63]	9.95 [4.29, 12.90]	0.072	13.02 (10.23)	8.84 (6.62)	0.114
T12	4 ( 40.0)	10 ( 19.2)			4 ( 40.0)	10 ( 19.2)									Pelvic Tilt Variation (mean(sd))	-0.04 [-1.42, 2.04]	0.94 [-2.30, 3.04]	0.677	-0.09 (3.02)	0.31 (4.23)	0.787
					0 ( 0.0)	1 ( 1.9)																	réalisé			à faire
rx1_cp_nbvertebres (median [IQR])	5.50 [5.00, 6.00]	5.00 [5.00, 6.00]	0.781	nonnorm	5.80 (0.92)	5.65 (1.08)	0.691										ML			ML			ML			ML
rx1_cp_lateraldisplacement (median [IQR])	32.97 [19.88, 37.55]	22.07 [14.40, 25.94]	0.019	nonnorm	30.49 (10.81)	20.31 (9.21)	0.005										td	1		td	1					td	1
rx1_cp_wedging (median [IQR])	4.24 [2.22, 5.01]	3.40 [2.08, 4.62]	0.572	nonnorm	3.59 (1.75)	3.35 (1.77)	0.695										ta	1		ta	1		ta	1		ta	1
rx1_csuj_apex (%)			0.086				0.086										rx1_gitec7	1		rx1_gitec7	1		rx1_gitec7	1		rx1_gitec7	1
T10	0 ( 0.0)	11 ( 21.2)			0 ( 0.0)	11 ( 21.2)											cobbcsuj	1		cobbcsuj	1		cobbcsuj	1		cobbcsuj	1
T11	0 ( 0.0)	7 ( 13.5)			0 ( 0.0)	7 ( 13.5)											rx1_cp_lateraldisplacement	1		rx1_cp_lateraldisplacement	1		rx1_cp_lateraldisplacement	1		rx1_cp_lateraldisplacement	1
T4	1 ( 10.0)	1 ( 1.9)			1 ( 10.0)	1 ( 1.9)											age	1		age	1		age	1		age	1
T5	0 ( 0.0)	3 ( 5.8)			0 ( 0.0)	3 ( 5.8)											rx1_angleilliolombaire	1		rx1p_angledelordoselombaire	1		rx1p_angledelordoselombaire	1		rx1p_angledelordoselombaire	1
T6	1 ( 10.0)	1 ( 1.9)			1 ( 10.0)	1 ( 1.9)											rx1_cp_lateraldisplacement	1		rx2_gitefrontalec7 (median [IQR])	1		rx2_gitefrontalec7 (median [IQR])	1		rx2_gitefrontalec7 (median [IQR])	1
T7	5 ( 50.0)	8 ( 15.4)			5 ( 50.0)	8 ( 15.4)											rx1p_angledelordoselombaire	1		Risser	1		Risser	1		Risser	1
T8	2 ( 20.0)	13 ( 25.0)			2 ( 20.0)	13 ( 25.0)											rx2_gitefrontalec7 (median [IQR])	1		observance = Mauvais (%)	1		observance = Mauvais (%)	1		observance = Mauvais (%)	1
T9	1 ( 10.0)	8 ( 15.4)			1 ( 10.0)	8 ( 15.4)											Risser	1		rx2_cp_reduction	1		rx2_cp_reduction	1	fait planter	rx2_cp_reduction	1
rx1_csuj_nbvertebres (median [IQR])	6.00 [5.25, 6.75]	1.00 [1.00, 6.00]	0.002	nonnorm	6.00 (0.82)	3.00 (2.63)	0.001										observance = Mauvais (%)	1		rx2_cp_ld	1		rx2_cp_ld	1	plante ??	rx2_cp_ld	1
rx1_csuj_lateraldisplacement (median [IQR])	5.64 [4.71, 8.05]	7.14 [3.45, 10.83]	0.553	nonnorm	6.35 (4.22)	8.12 (6.18)	0.421										rx2_cp_reduction	1		rx2p_incidence	1		rx1p_incidence	1		rx2p_incidence	1
rx1_csuj_wedging (median [IQR])	2.35 [1.65, 3.29]	2.02 [1.00, 3.65]	0.681	nonnorm	2.66 (1.77)	2.49 (1.80)	0.787										rx2_cp_ld	1		rx2p_versionpelvienne	1		rx1p_versionpelvienne	1		rx2p_versionpelvienne	1
rx1_csouj_apex = L4 (%)	0 ( NaN)	1 ( 33.3)	NaN		0 ( NaN)	1 ( 33.3)	NaN										rx2p_anglelordoselombaire	1			14		rx1_angleilliolombaire	1		rx1_angleilliolombaire	1
rx1_csouj_nbvertebres (median [IQR])	NA [NA, NA]	1.00 [1.00, 3.00]	NA	nonnorm	NaN (NA)	2.33 (2.31)	NA										rx2p_versionpelvienne	1						11		rx2p_angledelordoselombaire	1
rx1_csouj_lateraldisplacement (median [IQR])	NA [NA, NA]	7.20 [4.50, 10.19]	NA	nonnorm	NaN (NA)	7.39 (5.69)	NA											16								rx1p_angledecyphosethoracique	1
rx1_csouj_wedgingu (median [IQR])	NA [NA, NA]	1.24 [1.04, 4.31]	NA	nonnorm	NaN (NA)	3.15 (3.67)	NA																				17
rx2_gitefrontalec7 (median [IQR])	2.64 [1.69, 3.28]	1.35 [0.84, 3.01]	0.143	nonnorm	2.58 (1.27)	2.03 (1.61)	0.315
rx2_femoralslope (median [IQR])	1.27 [0.28, 2.39]	1.04 [0.43, 1.92]	0.916	nonnorm	1.50 (1.40)	1.37 (1.15)	0.75
rx2_shoulderslope (median [IQR])	1.80 [0.87, 3.79]	2.46 [1.16, 3.63]	0.599	nonnorm	2.26 (1.86)	2.83 (2.78)	0.54
rx2_ecar_desequilibre_tetesfemur_epaules (median [IQR])	1.18 [0.46, 3.02]	1.81 [1.05, 2.54]	0.599	nonnorm	1.87 (1.78)	2.23 (2.29)	0.643
rx2_pelvicobliquity (median [IQR])	1.52 [1.32, 2.51]	1.38 [0.87, 2.97]	0.461	nonnorm	1.87 (0.84)	1.93 (1.49)	0.908
rx2_ecar_desequilibre_epaules_cretesiliaques (median [IQR])	1.36 [0.90, 1.93]	1.36 [0.74, 2.52]	0.977	nonnorm	1.64 (1.01)	2.04 (2.77)	0.659
rx2_cp_anglecourbure (median [IQR])	15.89 [8.13, 17.86]	8.63 [4.94, 14.02]	0.031	nonnorm	14.30 (6.27)	9.80 (6.74)	0.056
rx2_cp_reduction (median [IQR])	0.42 [0.19, 0.54]	0.66 [0.44, 0.84]	0.028	nonnorm	0.41 (0.27)	0.67 (0.38)	0.052
rx2_csuj_anglecourbure (median [IQR])	9.54 [6.83, 13.72]	1.73 [0.75, 3.71]	0.001	nonnorm	10.04 (5.73)	3.39 (5.05)	<0.001
rx2_csuj_reduction (median [IQR])	0.33 [0.16, 0.88]	0.72 [0.23, 1.02]	0.521	nonnorm	0.51 (0.52)	-0.14 (5.94)	0.732
rx2_cspouj_anglecourbure (median [IQR])	3.57 [1.85, 9.46]	1.73 [0.62, 8.04]	0.263	nonnorm	7.10 (8.39)	5.16 (6.60)	0.472
rx2_csouj_reduction (median [IQR])	NA [NA, NA]	0.51 [0.49, 0.90]	NA	nonnorm	NaN (NA)	0.76 (0.47)	NA
rx2_angleilliolombaire (median [IQR])	6.53 [2.94, 8.30]	3.34 [1.29, 6.12]	0.107	nonnorm	6.10 (4.12)	3.80 (2.81)	0.048
rx2_cp_ld (median [IQR])	17.01 [6.41, 23.31]	8.62 [3.99, 14.98]	0.16	nonnorm	15.60 (10.16)	10.50 (7.75)	0.075
rx2_cp_ldreduction (median [IQR])	0.76 [0.31, 0.90]	0.71 [0.40, 1.24]	0.602	nonnorm	0.71 (0.62)	0.88 (0.82)	0.58
rx2_csuj_ld (median [IQR])	6.35 [5.89, 8.22]	7.65 [4.32, 12.99]	0.67	nonnorm	9.10 (7.24)	9.95 (7.81)	0.751
rx2_csuj_ldreduction (median [IQR])	0.32 [-0.06, 0.94]	0.86 [-0.22, 1.76]	0.401	nonnorm	0.28 (2.06)	0.32 (10.92)	0.992
rx2_csouj_ld (median [IQR])	6.73 [5.20, 12.98]	6.73 [3.31, 10.09]	0.778	nonnorm	8.82 (6.92)	8.67 (7.52)	0.96
rx2_csouj_ldreduction (median [IQR])	NA [NA, NA]	0.72 [-1.63, 1.32]	NA	nonnorm	NaN (NA)	-0.45 (3.12)	NA
rx1p_incidencepelvienne (median [IQR])	50.95 [40.55, 72.14]	47.77 [36.52, 56.64]	0.391	nonnorm	54.51 (18.35)	48.39 (14.05)	0.236
rx1p_pentesacree (median [IQR])	40.73 [34.51, 50.16]	38.37 [33.74, 45.30]	0.539	nonnorm	42.63 (10.90)	39.83 (9.25)	0.398
rx1p_versionpelvienne (median [IQR])	11.99 [3.61, 18.63]	8.82 [2.98, 13.05]	0.235	nonnorm	11.88 (10.46)	8.56 (7.58)	0.241
rx1p_gitesagitalec7 (median [IQR])	5.18 [1.08, 7.22]	3.32 [1.81, 5.04]	0.45	nonnorm	4.53 (3.21)	3.78 (2.62)	0.445
rx1p_c7barreyratio (median [IQR])	-0.91 [-2.64, 0.21]	-0.12 [-0.85, 0.96]	0.055	nonnorm	-1.63 (2.16)	0.43 (4.84)	0.217
rx1p_typecourbure_roussouly (%)			0.311				0.311
Type 1	0 ( 0.0)	5 ( 9.8)			0 ( 0.0)	5 ( 9.8)
Type 2	3 ( 30.0)	9 ( 17.6)			3 ( 30.0)	9 ( 17.6)
Type 3	1 ( 10.0)	11 ( 21.6)			1 ( 10.0)	11 ( 21.6)
Type 3 + anteverted pelvis	1 ( 10.0)	13 ( 25.5)			1 ( 10.0)	13 ( 25.5)
Type 4	5 ( 50.0)	13 ( 25.5)			5 ( 50.0)	13 ( 25.5)
rx1p_angledelordoselombaire (median [IQR])	62.45 [55.89, 74.46]	58.87 [52.53, 64.66]	0.164	nonnorm	64.99 (11.35)	59.21 (10.89)	0.133
rx1p_llnbdevertebres (median [IQR])	5.00 [4.00, 5.00]	5.00 [4.00, 5.00]	0.927	nonnorm	4.20 (1.81)	4.27 (1.69)	0.9
rx1p_angledecyphosethoracique (median [IQR])	39.03 [34.91, 42.65]	36.96 [31.21, 42.75]	0.748	nonnorm	37.75 (8.09)	37.40 (9.90)	0.918
rx1p_ctnbdevertebres (median [IQR])	10.00 [8.25, 11.00]	10.00 [9.00, 11.00]	0.953	nonnorm	8.60 (3.66)	8.82 (3.37)	0.851
rx1p_sagittalometre_ippsll = 1 (%)	5 ( 50.0)	22 ( 43.1)	0.959		5 ( 50.0)	22 ( 43.1)	0.959
rx2p_incidence (median [IQR])	57.03 [45.30, 74.77]	49.60 [38.68, 57.96]	0.324	nonnorm	56.29 (19.91)	48.98 (13.10)	0.16
rx2p_versionpelvienne (median [IQR])	14.36 [10.19, 19.63]	9.95 [4.29, 12.90]	0.072	nonnorm	13.02 (10.23)	8.84 (6.62)	0.114
rx2p_varvp (median [IQR])	-0.04 [-1.42, 2.04]	0.94 [-2.30, 3.04]	0.677	nonnorm	-0.09 (3.02)	0.31 (4.23)	0.787
rx2p_varvp_percent (median [IQR])	0.04 [-0.02, 0.19]	-0.10 [-0.36, 0.30]	0.178	nonnorm	0.64 (1.53)		0.482
rx2p_pentesacree (median [IQR])	39.96 [38.97, 55.14]	38.31 [33.83, 46.42]	0.268	nonnorm	43.27 (12.08)	40.14 (7.92)	0.318
rx2p_varps (median [IQR])	2.71 [-2.33, 4.53]	-0.71 [-3.71, 4.42]	0.458	nonnorm	1.51 (4.15)	1.08 (7.90)	0.873
rx2p_varps_percent (median [IQR])	0.07 [-0.05, 0.11]	-0.02 [-0.10, 0.10]	0.494	nonnorm	0.03 (0.11)	0.04 (0.27)	0.94
rx2p_gitesagitalec7 (median [IQR])	3.85 [2.49, 5.16]	3.64 [1.13, 5.66]	0.976	nonnorm	3.75 (2.40)	3.94 (3.17)	0.866
rx2p_c7barreyratio (median [IQR])	-0.45 [-0.59, 0.22]	-0.32 [-1.64, 0.33]	0.737	nonnorm	-0.33 (1.05)	4.27 (36.29)	0.707
rx2p_typecourbure_roussouly (%)			0.977				0.977
Type 1	0 ( 0.0)	2 ( 3.8)			0 ( 0.0)	2 ( 3.8)
Type 2	2 ( 22.2)	12 ( 23.1)			2 ( 22.2)	12 ( 23.1)
Type 3	2 ( 22.2)	12 ( 23.1)			2 ( 22.2)	12 ( 23.1)
Type 3 + anteverted pelvis	2 ( 22.2)	12 ( 23.1)			2 ( 22.2)	12 ( 23.1)
Type 4	3 ( 33.3)	14 ( 26.9)			3 ( 33.3)	14 ( 26.9)
rx2p_angledelordoselombaire (median [IQR])	59.11 [53.38, 74.75]	57.85 [53.24, 63.46]	0.446	nonnorm	62.08 (12.91)	58.23 (8.18)	0.239
rx2p_varll (median [IQR])	-1.64 [-3.57, 2.13]	-0.73 [-6.45, 3.96]	0.863	nonnorm	-1.72 (6.04)	0.16 (11.43)	0.633
rx2p_llnbdevertebres (median [IQR])	5.00 [5.00, 6.00]	5.00 [4.75, 6.00]	0.725	nonnorm	4.89 (1.62)	4.79 (1.61)	0.864
rx2p_varnvll (median [IQR])	0.00 [0.00, 0.00]	0.00 [0.00, 1.00]	0.676	nonnorm	0.78 (1.72)	0.60 (1.79)	0.778
rx2p_angledecyphosethoracique (median [IQR])	31.59 [29.47, 37.78]	31.21 [25.88, 35.23]	0.522	nonnorm	31.86 (12.53)	30.40 (9.88)	0.695
rx2p_varct (median [IQR])	3.74 [-1.22, 8.54]	6.74 [2.57, 11.00]	0.399	nonnorm	5.87 (14.07)	6.28 (8.95)	0.906
rx2p_ctnbdevertebres (median [IQR])	10.00 [8.00, 10.00]	10.00 [9.00, 11.00]	0.589	nonnorm	8.78 (2.77)	9.06 (2.82)	0.784
rx2p_varnvct (median [IQR])	0.00 [0.00, 0.00]	0.00 [-1.00, 1.00]	0.892	nonnorm	0.44 (2.65)	0.40 (3.37)	0.973
rx2p_sagittalometre_ippsll = 1 (%)	6 ( 66.7)	39 ( 75.0)	0.909		6 ( 66.7)	39 ( 75.0)	0.909

## Sheet: Univ D1
				OVERALL				MT			ML
					0	1	p	0	1	p	0	1	p
				n	62	88		46	42		16	46			MT 0.05	1		ML 0.05	6
	CLINIC			sexe=Male (%)	4 ( 8.9)	16 (15.2)	0.432	3 ( 8.6)	5 ( 9.4)	1	1 ( 10.0)	11 ( 21.2)	0.703		cobbcsuj	1		td	1
				Standing Height (mean(sd))	152.47 (9.12)	157.04 (8.76)	0.004	152.74 (9.36)	154.64 (9.62)	0.362	151.50 (8.62)	159.48 (7.09)	0.003		MT 0.1	5		ta	1
				Sitting Height (mean(sd))	78.47 (4.50)	80.85 (4.53)	0.004	78.40 (4.37)	79.62 (4.91)	0.236	78.70 (5.14)	82.10 (3.76)	0.017		gibbt	1		rx1_gitec7	1
				Unequal Leg Length (%)	5 (11.1)	16 (15.2)	0.681	3 ( 8.6)	4 ( 7.5)	1	2 ( 20.0)	12 ( 23.1)	1		rx1_ecardesequilibreepauleettetesfemorales	1		cobbcsuj	1
				Thoracic Gibbosity (mean(sd))	15.43 (8.08)	13.05 (7.33)	0.139	16.61 (7.79)	13.59 (6.80)	0.075	6.25 (2.50)	11.69 (8.54)	0.229		rx1p_incidencepelvienne	1		rx1_csouj_lateraldisplacement	1
				Lumbar Gibbosity (mean(sd))	7.11 (4.51)	7.42 (4.25)	0.784	7.50 (4.52)	6.46 (2.75)	0.396	6.43 (4.76)	8.14 (5.01)	0.415		rx1p_versionpelvienne	1		rx1_cp_lateraldisplacement	1
	X - RAY	FRONTAL	GLOBAL	Frontal C7 Tilt degree (mean(sd))	1.90 (1.43)	1.74 (1.34)	0.528	1.46 (1.15)	1.78 (1.36)	0.258	3.43 (1.28)	1.71 (1.34)	<0.001		MT 0.15	6		ML 0.1	6
				C7 Tilt mm (mean(sd))	13.90 (10.27)	12.09 (9.96)	0.37	10.23 (7.80)	13.26 (10.76)	0.213	24.52 (9.34)	10.84 (8.99)	<0.001		rx1_angleilliolombaire	1		ML 0.15	8
				Acromio-Femoral Angle (mean(sd))	2.83 (1.70)	2.40 (1.66)	0.148	3.03 (1.67)	2.29 (1.81)	0.057	2.13 (1.70)	2.50 (1.50)	0.479		MT 0.2	8		rx1p_angledelordoselombaire	1
			REGIONAL	Main Curve CobbAngle (mean(sd))	28.17 (6.49)	25.34 (6.53)	0.016	28.33 (6.74)	26.14 (7.27)	0.158	27.60 (5.80)	24.53 (5.64)	0.122		rx1_cp_nbvertebres	1		rx1p_versionpelvienne	1
				Main Curve CobbAngle Severity Sub-group(%)			0.133			0.123			0.417		rx1p_gitesagitalec7	1		ML 0.2	9
				<15	1 ( 2.2)	1 ( 1.0)		1 ( 2.9)	0 ( 0.0)		0 ( 0.0)	1 ( 1.9)						rx1p_incidencepelvienne	1
				15-29	28 (62.2)	83 (79.0)		22 ( 62.9)	43 ( 81.1)		6 ( 60.0)	40 ( 76.9)
				30-44	16 (35.6)	20 (19.0)		12 ( 34.3)	9 ( 17.0)		4 ( 40.0)	11 ( 21.2)
				>45	0 ( 0.0)	1 ( 1.0)		0 ( 0.0)	1 ( 1.9)
				Main Curve Vertebrae Number (mean(sd))	6.60 (1.16)	6.09 (1.14)	0.013	6.83 (1.12)	6.51 (1.05)	0.178	5.80 (0.92)	5.65 (1.08)	0.691
				OverCurve CobbAngle (mean(sd))	13.27 (7.98)	8.72 (9.56)	0.006	12.36 (8.77)	8.04 (8.35)	0.022	16.43 (2.59)	9.41 (10.69)	0.044
				UnderCurve CobbAngle (mean(sd))	16.09 (8.67)	14.97 (7.90)	0.537	16.09 (8.67)	15.27 (7.41)	0.645
				Iliolumbar Angle (mean(sd))	7.04 (5.68)	7.06 (9.21)	0.99	5.34 (4.81)	3.84 (4.03)	0.117	13.00 (4.45)	10.35 (11.61)	0.481
			LOCAL	Main Curve Apex Lateraldisplacement(mean(sd))	18.16 (13.46)	17.43 (10.26)	0.747	13.89 (11.62)	14.80 (10.55)	0.734	30.49 (10.81)	20.31 (9.21)	0.005
				Main Curve Apex Vertebrae Wedging (mean(sd))	4.22 (2.43)	3.58 (1.90)	0.086	4.40 (2.58)	3.80 (2.01)	0.23	3.59 (1.75)	3.35 (1.77)	0.695
		SAGITTAL	GLOBAL	Sagittal C7 Tilt degree (mean(sd))	4.44 (2.88)	3.67 (2.69)	0.124	4.41 (2.84)	3.56 (2.78)	0.169	4.53 (3.21)	3.78 (2.62)	0.445
			REGIONAL	Lumbar Lordosis (mean(sd))	58.53 (11.39)	58.78 (9.79)	0.891	56.63 (10.85)	58.38 (8.68)	0.409	64.99 (11.35)	59.21 (10.89)	0.133
				Lumbar Lordosis Vertebrae Number (mean(sd))	4.39 (1.83)	4.18 (1.76)	0.525	4.44 (1.86)	4.09 (1.83)	0.394	4.20 (1.81)	4.27 (1.69)	0.9
				Thoracic Kyphosis (mean(sd))	33.20 (9.82)	33.46 (10.85)	0.892	31.86 (9.98)	29.66 (10.45)	0.333	37.75 (8.09)	37.40 (9.90)	0.918
				Thoracic Kyphosis Vertebrae Number (mean(sd))	9.00 (3.48)	8.64 (3.54)	0.575	9.12 (3.47)	8.47 (3.71)	0.419	8.60 (3.66)	8.82 (3.37)	0.851
			PELVIS	Pelvic Incidence (mean(sd))	48.12 (13.32)	49.75 (13.14)	0.492	46.02 (10.44)	50.50 (13.25)	0.096	54.51 (18.35)	48.39 (14.05)	0.236
				Sacral Slope (mean(sd))	39.89 (8.52)	40.58 (8.29)	0.646	39.02 (7.32)	41.01 (8.70)	0.267	42.63 (10.90)	39.83 (9.25)	0.398
				Pelvic Tilt (mean(sd))	8.23 (7.24)	9.17 (6.89)	0.456	7.00 (5.84)	9.49 (7.20)	0.091	11.88 (10.46)	8.56 (7.58)	0.241
					MT (median [IQR])			ML (median [IQR])
					0	1	p	0	1	p
				n	46	42		16	46
	CLINIC			age (median [IQR])	12.00 [11.50, 13.00]	13.00 [12.00, 14.00]	0.178	13.00 [12.00, 13.00]	13.00 [12.00, 14.00]	0.067
				sexe=Male (%)	3 ( 8.6)	5 ( 9.4)	1	1 ( 10.0)	11 ( 21.2)	0.703
				Standing Height (median [IQR])	154.00 [145.00, 159.00]	156.00 [150.00, 161.00]	0.234	152.50 [147.25, 155.00]	158.00 [154.00, 166.00]	0.01
				Sitting Height (median [IQR])	78.00 [77.00, 80.00]	80.00 [77.00, 84.00]	0.081	78.50 [76.25, 80.75]	82.00 [79.00, 85.00]	0.047
				Unequal Leg Length (%)	3 ( 8.6)	4 ( 7.5)	1	2 ( 20.0)	12 ( 23.1)	1
				Thoracic Gibbosity (median [IQR])	15.00 [10.00, 20.00]	12.50 [10.00, 20.00]	0.09	5.00 [5.00, 6.25]	10.00 [5.00, 18.75]	0.253
				Lumbar Gibbosity (median [IQR])	5.00 [5.00, 10.00]	5.00 [5.00, 6.25]	0.577	5.00 [5.00, 7.50]	10.00 [5.00, 10.00]	0.353
	X - RAY	FRONTAL	GLOBAL	Frontal C7 Tilt degree (median [IQR])	1.39 [0.53, 1.98]	1.69 [0.77, 2.44]	0.277	3.56 [2.41, 4.62]	1.33 [0.64, 2.52]	0.002
				C7 Tilt mm (median [IQR])	9.07 [4.38, 14.18]	12.14 [4.16, 17.99]	0.304	23.37 [18.29, 33.42]	8.37 [3.13, 15.71]	<0.001
				Acromio-Humeral Angle (median [IQR])	2.68 [1.83, 4.29]	1.61 [0.83, 3.58]	0.022	1.85 [1.37, 2.62]	2.44 [1.51, 3.69]	0.353
			REGIONAL	Main Curve CobbAngle (median [IQR])	28.69 [24.66, 32.58]	24.62 [22.28, 27.88]	0.008	28.38 [22.04, 32.83]	24.18 [20.36, 27.37]	0.165
				Main Curve CobbAngle Severity Sub-group(%)			0.123			0.417
				<15	1 ( 2.9)	0 ( 0.0)		0 ( 0.0)	1 ( 1.9)
				15-29	22 ( 62.9)	43 ( 81.1)		6 ( 60.0)	40 ( 76.9)
				30-44	12 ( 34.3)	9 ( 17.0)		4 ( 40.0)	11 ( 21.2)
				>45	0 ( 0.0)	1 ( 1.9)
				Main Curve Vertebrae Number (median [IQR])	7.00 [6.00, 7.00]	7.00 [6.00, 7.00]	0.252	6.00 [5.25, 6.75]	1.00 [1.00, 6.00]	0.002
				OverCurve CobbAngle (median [IQR])	12.63 [3.66, 17.66]	4.07 [1.02, 14.22]	0.021	17.41 [14.03, 18.74]	3.40 [1.46, 18.70]	0.034
				UnderCurve CobbAngle (median [IQR])	16.96 [12.99, 21.62]	16.25 [11.58, 19.54]	0.539
				Iliolumbar Angle (median [IQR])	5.39 [0.29, 8.30]	2.88 [0.00, 7.09]	0.179	12.21 [10.69, 16.08]	10.39 [4.32, 13.61]	0.113
			LOCAL	Main Curve Apex Lateraldisplacement (median [IQR])	10.89 [5.01, 21.77]	12.36 [7.02, 20.33]	0.606	32.97 [19.88, 37.55]	22.07 [14.40, 25.94]	0.019
				Main Curve Apex Vertebrae Wedging (median [IQR])	4.37 [2.47, 5.62]	3.38 [2.62, 4.64]	0.3	4.24 [2.22, 5.01]	3.40 [2.08, 4.62]	0.572
		SAGITTAL	GLOBAL	Sagittal C7 Tilt degree (median [IQR])	4.38 [3.02, 5.74]	2.09 [0.65, 4.66]	0.001	5.18 [1.08, 7.22]	3.32 [1.81, 5.04]	0.45
			REGIONAL	Lumbar Lordosis (median [IQR])	57.90 [48.90, 62.88]	58.55 [51.62, 64.63]	0.462	62.45 [55.89, 74.46]	58.87 [52.53, 64.66]	0.164
				Lumbar Lordosis Vertebrae Number (median [IQR])	5.00 [4.00, 5.00]	5.00 [3.00, 5.00]	0.538	5.00 [4.00, 5.00]	5.00 [4.00, 5.00]	0.927
				Thoracic Kyphosis (median [IQR])	31.52 [26.71, 39.52]	31.26 [23.75, 38.29]	0.35	39.03 [34.91, 42.65]	36.96 [31.21, 42.75]	0.748
				Thoracic Kyphosis Vertebrae Number (median [IQR])	10.00 [9.00, 11.00]	10.00 [8.00, 11.00]	0.27	10.00 [8.25, 11.00]	10.00 [9.00, 11.00]	0.953
			PELVIS	Pelvic Incidence (median [IQR])	44.80 [35.12, 52.64]	48.69 [40.27, 59.57]	0.131	57.03 [45.30, 74.77]	49.60 [38.68, 57.96]	0.324
				Sacral Slope (median [IQR])	39.70 [35.22, 44.95]	39.60 [33.99, 45.19]	0.511	40.73 [34.51, 50.16]	38.37 [33.74, 45.30]	0.539
				Pelvic Tilt (median [IQR])	6.12 [1.07, 8.50]	9.47 [3.56, 13.14]	0.045	11.99 [3.61, 18.63]	8.82 [2.98, 13.05]	0.235
					MT			ML
					Failure	Success	p	Failure	Success	p
				n	46	42		16	46
	CLINIC			age (median [IQR])	12.00 [11.50, 13.00]	13.00 [12.00, 14.00]	0.178	13.00 [12.00, 13.00]	13.00 [12.00, 14.00]	0.067
				gender=Male (%)	3 ( 8.6)	5 ( 9.4)	1	1 ( 10.0)	11 ( 21.2)	0.703
				Standing Height (median [IQR])	154.00 [145.00, 159.00]	156.00 [150.00, 161.00]	0.234	152.50 [147.25, 155.00]	158.00 [154.00, 166.00]	0.01
				Sitting Height (median [IQR])	78.00 [77.00, 80.00]	80.00 [77.00, 84.00]	0.081	78.50 [76.25, 80.75]	82.00 [79.00, 85.00]	0.047
				Unequal Leg Length (%)	3 ( 8.6)	4 ( 7.5)	1	2 ( 20.0)	12 ( 23.1)	1
				Thoracic Rib Hump (median [IQR])	15.00 [10.00, 20.00]	12.50 [10.00, 20.00]	0.09	5.00 [5.00, 6.25]	10.00 [5.00, 18.75]	0.253
				Lumbar Prominence (median [IQR])	5.00 [5.00, 10.00]	5.00 [5.00, 6.25]	0.577	5.00 [5.00, 7.50]	10.00 [5.00, 10.00]	0.353
	X - RAY	FRONTAL	GLOBAL	Frontal C7 Tilt degree (median [IQR])	1.39 [0.53, 1.98]	1.69 [0.77, 2.44]	0.277	3.56 [2.41, 4.62]	1.33 [0.64, 2.52]	0.002
				C7 Tilt mm (median [IQR])	9.07 [4.38, 14.18]	12.14 [4.16, 17.99]	0.304	23.37 [18.29, 33.42]	8.37 [3.13, 15.71]	<0.001
				Acromio-Femoral Angle (median [IQR])	2.68 [1.83, 4.29]	1.61 [0.83, 3.58]	0.022	1.85 [1.37, 2.62]	2.44 [1.51, 3.69]	0.353
			REGIONAL	Main Curve CobbAngle (median [IQR])	28.69 [24.66, 32.58]	24.62 [22.28, 27.88]	0.008	28.38 [22.04, 32.83]	24.18 [20.36, 27.37]	0.165
				Main Curve CobbAngle Severity Sub-group(%)			0.123			0.417
				<15	1 ( 2.9)	0 ( 0.0)		0 ( 0.0)	1 ( 1.9)
				15-29	22 ( 62.9)	43 ( 81.1)		6 ( 60.0)	40 ( 76.9)
				30-44	12 ( 34.3)	9 ( 17.0)		4 ( 40.0)	11 ( 21.2)
				>45	0 ( 0.0)	1 ( 1.9)
				Main Curve Vertebrae Number (median [IQR])	7.00 [6.00, 7.00]	7.00 [6.00, 7.00]	0.252	5.50 [5.00, 6.00]	5.00 [5.00, 6.00]	0.781
				OverCurve CobbAngle (median [IQR])	12.63 [3.66, 17.66]	4.07 [1.02, 14.22]	0.021	17.41 [14.03, 18.74]	3.40 [1.46, 18.70]	0.034
				UnderCurve CobbAngle (median [IQR])	16.96 [12.99, 21.62]	16.25 [11.58, 19.54]	0.539
				Iliolumbar Angle (median [IQR])	5.39 [0.29, 8.30]	2.88 [0.00, 7.09]	0.179	12.21 [10.69, 16.08]	10.39 [4.32, 13.61]	0.113
			LOCAL	Main Curve Apex Lateraldisplacement (median [IQR])	10.89 [5.01, 21.77]	12.36 [7.02, 20.33]	0.606	32.97 [19.88, 37.55]	22.07 [14.40, 25.94]	0.019
				Main Curve Apex Vertebrae Wedging (median [IQR])	4.37 [2.47, 5.62]	3.38 [2.62, 4.64]	0.3	4.24 [2.22, 5.01]	3.40 [2.08, 4.62]	0.572
		SAGITTAL	GLOBAL	Sagittal C7 Tilt degree (median [IQR])	4.38 [3.02, 5.74]	2.09 [0.65, 4.66]	0.001	5.18 [1.08, 7.22]	3.32 [1.81, 5.04]	0.45
			REGIONAL	Lumbar Lordosis (median [IQR])	57.90 [48.90, 62.88]	58.55 [51.62, 64.63]	0.462	62.45 [55.89, 74.46]	58.87 [52.53, 64.66]	0.164
				Lumbar Lordosis Vertebrae Number (median [IQR])	5.00 [4.00, 5.00]	5.00 [3.00, 5.00]	0.538	5.00 [4.00, 5.00]	5.00 [4.00, 5.00]	0.927
				Thoracic Kyphosis (median [IQR])	31.52 [26.71, 39.52]	31.26 [23.75, 38.29]	0.35	39.03 [34.91, 42.65]	36.96 [31.21, 42.75]	0.748
				Thoracic Kyphosis Vertebrae Number (median [IQR])	10.00 [9.00, 11.00]	10.00 [8.00, 11.00]	0.27	10.00 [8.25, 11.00]	10.00 [9.00, 11.00]	0.953
			PELVIS	Pelvic Incidence (median [IQR])	44.80 [35.12, 52.64]	48.69 [40.27, 59.57]	0.131	57.03 [45.30, 74.77]	49.60 [38.68, 57.96]	0.324
				Sacral Slope (median [IQR])	39.70 [35.22, 44.95]	39.60 [33.99, 45.19]	0.511	40.73 [34.51, 50.16]	38.37 [33.74, 45.30]	0.539
				Pelvic Tilt (median [IQR])	6.12 [1.07, 8.50]	9.47 [3.56, 13.14]	0.045	11.99 [3.61, 18.63]	8.82 [2.98, 13.05]	0.235

## Sheet: Univ D2
				OVERALL				MT			ML
					0	1	p	0	1	p	0	1	p
				n	62	88		46	42		16	46			MT 0.05	2		ML 0.05	1
	CLINIC			Duration of Brace-Wear month (mean(sd))	25.84 (13.20)	27.18 (13.17)	0.57	26.31 (13.94)	28.51 (15.04)	0.492	24.20 (10.69)	25.83 (10.91)	0.666		rx2_cp_reduction	1		observance = Mauvais (%)	1
				Bad Compliance (%)	10 (22.2)	8 ( 7.6)	0.025	6 ( 17.1)	5 ( 9.4)	0.459	4 ( 40.0)	3 ( 5.8)	0.01		rx2p_gitesagitalec7	1		ML 0.1	3
	X - RAY	FRONTAL	GLOBAL	Frontal C7 Tilt degree (mean(sd))	1.57 (1.36)	1.86 (1.35)	0.243	1.29 (1.26)	1.68 (1.01)	0.107	2.58 (1.27)	2.03 (1.61)	0.315		MT 0.1	4		rx2_cp_reduction	1
			REGIONAL	Main Curve CobbAngle (mean(sd))	17.12 (7.60)	11.89 (7.41)	<0.001	17.92 (7.83)	13.94 (7.52)	0.019	14.30 (6.27)	9.80 (6.74)	0.056		rx2p_llnbdevertebres	1		rx2_cp_ld	1
				Main Curve CobbAngle Reduction (mean(sd))	0.38 (0.22)	0.58 (0.33)	<0.001	0.38 (0.21)	0.51 (0.25)	0.01	0.41 (0.27)	0.67 (0.38)	0.052		rx2p_incidence	1		ML 0.15	3
		SAGITTAL	GLOBAL	Sagittal C7 Tilt (mean(sd))	4.79 (3.27)	3.39 (2.96)	0.012	5.07 (3.44)	2.84 (2.66)	0.001	3.75 (2.40)	3.94 (3.17)	0.866		MT 0.15	5		ML 0.2	4
			REGIONAL	Lumbar Lordosis (mean(sd))	55.11 (10.35)	56.53 (8.68)	0.393	53.32 (8.95)	54.86 (8.91)	0.431	62.08 (12.91)	58.23 (8.18)	0.239		rx2_gitec7	1		rx2p_incidence	1
				Lumbar Lordosis Vertebrae Number (mean(sd))	5.07 (1.70)	4.55 (1.79)	0.105	5.11 (1.75)	4.32 (1.93)	0.053	4.89 (1.62)	4.79 (1.61)	0.864		MT 0.2	5
				Thoracic Kyphosis (mean(sd))	24.68 (11.00)	26.40 (10.49)	0.369	22.83 (9.94)	22.48 (9.62)	0.869	31.86 (12.53)	30.40 (9.88)	0.695
				Thoracic Kyphosis Vertebrae Number (mean(sd))	9.25 (2.67)	8.87 (3.16)	0.481	9.37 (2.67)	8.68 (3.47)	0.32	8.78 (2.77)	9.06 (2.82)	0.784
			PELVIS	Pelvic Incidence (mean(sd))	48.12 (13.32)	49.75 (13.14)	0.492	46.02 (10.44)	50.50 (13.25)	0.096	56.29 (19.91)	48.98 (13.10)	0.16
				Sacral Slope (mean(sd))	39.89 (8.52)	40.58 (8.29)	0.646	39.02 (7.32)	41.01 (8.70)	0.267	43.27 (12.08)	40.14 (7.92)	0.318
				Sacral Slope Variation (mean(sd))	1.63 (10.29)	0.72 (6.26)	0.508	1.66 (11.39)	0.37 (4.11)	0.451	1.51 (4.15)	1.08 (7.90)	0.873
				Pelvic Tilt (mean(sd))	0.35 (4.21)	-0.28 (7.14)	0.585	0.47 (4.49)	-0.86 (9.16)	0.43	-0.09 (3.02)	0.31 (4.23)	0.787
				Pelvic Tilt Variation (mean(sd))	-8.98 (66.94)	-0.24 (2.58)	0.184	-11.52 (75.31)	-0.43 (2.33)	0.285	0.64 (1.53)		0.482
			LOCAL	Main Curve Apex Lateraldisplacement(mean(sd))	18.16 (13.46)	17.43 (10.26)	0.747	13.89 (11.62)	14.80 (10.55)	0.734	15.60 (10.16)	10.50 (7.75)	0.075
					MT			ML
					0	1	p	0	1	p
				n	46	42		16	46
	CLINIC			Duration of Brace-Wear month (median [IQR])	27.00 [17.00, 34.00]	23.00 [19.00, 41.00]	0.612	21.50 [18.00, 33.75]	24.00 [20.00, 28.25]	0.687
				Bad Compliance (%)	6 ( 17.1)	5 ( 9.4)	0.459	4 ( 40.0)	3 ( 5.8)	0.01
	X - RAY	FRONTAL	GLOBAL	Frontal C7 Tilt degree (median [IQR])	1.39 [0.53, 1.98]	1.69 [0.77, 2.44]	0.277	2.64 [1.69, 3.28]	1.35 [0.84, 3.01]	0.143
			REGIONAL	Main Curve CobbAngle (median [IQR])	17.30 [12.30, 23.06]	13.49 [9.03, 16.45]	0.01	15.89 [8.13, 17.86]	8.63 [4.94, 14.02]	0.031
				Main Curve CobbAngle Reduction (median [IQR])	0.35 [0.23, 0.53]	0.46 [0.38, 0.62]	0.022	0.42 [0.19, 0.54]	0.66 [0.44, 0.84]	0.028
			LOCAL	Main Curve Apex Lateraldisplacement (median [IQR])	9.52 [4.16, 12.93]	7.75 [4.03, 11.01]	0.321	17.01 [6.41, 23.31]	8.62 [3.99, 14.98]	0.16
		SAGITTAL	GLOBAL	Sagittal C7 Tilt (median [IQR])	5.07 (3.44)	2.84 (2.66)	0.001	3.85 [2.49, 5.16]	3.64 [1.13, 5.66]	0.976
			REGIONAL	Lumbar Lordosis (median [IQR])	52.29 [48.58, 59.02]	55.05 [48.86, 61.42]	0.416	62.45 [55.89, 74.46]	58.87 [52.53, 64.66]	0.164
				Lumbar Lordosis Vertebrae Number (median [IQR])	5.00 [4.00, 6.00]	5.00 [4.00, 6.00]	0.074	5.00 [4.00, 5.00]	5.00 [4.00, 5.00]	0.927
				Thoracic Kyphosis (median [IQR])	23.65 [16.09, 28.16]	25.26 [15.61, 29.47]	0.811	39.03 [34.91, 42.65]	36.96 [31.21, 42.75]	0.748
				Thoracic Kyphosis Vertebrae Number (median [IQR])	10.00 [9.00, 11.00]	10.00 [8.00, 11.00]	0.334	10.00 [8.25, 11.00]	10.00 [9.00, 11.00]	0.953
			PELVIS	Pelvic Incidence (median [IQR])	43.68 [38.71, 52.50]	50.43 [41.53, 57.90]	0.107	57.03 [45.30, 74.77]	49.60 [38.68, 57.96]	0.324
				Sacral Slope (median [IQR])	39.62 [33.91, 43.77]	41.66 [35.87, 47.29]	0.304	39.96 [38.97, 55.14]	38.31 [33.83, 46.42]	0.268
				Sacral Slope Variation (median [IQR])	-0.11 [-2.37, 2.37]	0.27 [-1.64, 2.06]	0.778	2.71 [-2.33, 4.53]	-0.71 [-3.71, 4.42]	0.458
				Pelvic Tilt (median [IQR])	7.17 [3.45, 11.43]	8.87 [4.92, 14.30]	0.147	14.36 [10.19, 19.63]	9.95 [4.29, 12.90]	0.072
				Pelvic Tilt Variation (median [IQR])	-0.05 [-2.63, 3.20]	-0.14 [-3.25, 2.75]	0.692	-0.04 [-1.42, 2.04]	0.94 [-2.30, 3.04]	0.677
					MT			ML
					Failure	Success	p	Failure	Success	p
				n	46	42		16	46
		FRONTAL	GLOBAL	Frontal C7 Tilt degree (median [IQR])	1.39 [0.53, 1.98]	1.69 [0.77, 2.44]	0.277	2.64 [1.69, 3.28]	1.35 [0.84, 3.01]	0.143
			REGIONAL	Main Curve CobbAngle (median [IQR])	17.30 [12.30, 23.06]	13.49 [9.03, 16.45]	0.01	15.89 [8.13, 17.86]	8.63 [4.94, 14.02]	0.031
				Main Curve CobbAngle Reduction (median [IQR])	0.35 [0.23, 0.53]	0.46 [0.38, 0.62]	0.022	0.42 [0.19, 0.54]	0.66 [0.44, 0.84]	0.028
			LOCAL	Main Curve Apex Lateraldisplacement (median [IQR])	9.52 [4.16, 12.93]	7.75 [4.03, 11.01]	0.321	17.01 [6.41, 23.31]	8.62 [3.99, 14.98]	0.16
		SAGITTAL	GLOBAL	Sagittal C7 Tilt (median [IQR])	5.07 (3.44)	2.84 (2.66)	0.001	3.85 [2.49, 5.16]	3.64 [1.13, 5.66]	0.976
			REGIONAL	Lumbar Lordosis (median [IQR])	52.29 [48.58, 59.02]	55.05 [48.86, 61.42]	0.416	62.45 [55.89, 74.46]	58.87 [52.53, 64.66]	0.164
				Lumbar Lordosis Vertebrae Number (median [IQR])	5.00 [4.00, 6.00]	5.00 [4.00, 6.00]	0.074	5.00 [4.00, 5.00]	5.00 [4.00, 5.00]	0.927
				Thoracic Kyphosis (median [IQR])	23.65 [16.09, 28.16]	25.26 [15.61, 29.47]	0.811	39.03 [34.91, 42.65]	36.96 [31.21, 42.75]	0.748
				Thoracic Kyphosis Vertebrae Number (median [IQR])	10.00 [9.00, 11.00]	10.00 [8.00, 11.00]	0.334	10.00 [8.25, 11.00]	10.00 [9.00, 11.00]	0.953
			PELVIS	Pelvic Incidence (median [IQR])	43.68 [38.71, 52.50]	50.43 [41.53, 57.90]	0.107	57.03 [45.30, 74.77]	49.60 [38.68, 57.96]	0.324
				Sacral Slope (median [IQR])	39.62 [33.91, 43.77]	41.66 [35.87, 47.29]	0.304	39.96 [38.97, 55.14]	38.31 [33.83, 46.42]	0.268
				Pelvic Tilt (median [IQR])	7.17 [3.45, 11.43]	8.87 [4.92, 14.30]	0.147	14.36 [10.19, 19.63]	9.95 [4.29, 12.90]	0.072
				Duration of Brace-Wear month (median [IQR])	27.00 [17.00, 34.00]	23.00 [19.00, 41.00]	0.612	21.50 [18.00, 33.75]	24.00 [20.00, 28.25]	0.687
				Bad Compliance (%)	6 ( 17.1)	5 ( 9.4)	0.459	4 ( 40.0)	3 ( 5.8)	0.01
	CLINIC

## Sheet: Multi MT
MT
Deviance Residuals:
Min 1Q Median 3Q Max
-2.4481 -0.5424 0.2343 0.6345 1.8547
																						95% Confidence Interval
	Estimate	Std. Error	z value	Pr(>|z|)	OR	0.025	0.975				Estimate	Std. Error	z value	Pr(>|z|)	OR	0.025	0.975				Odds Ratio	0.025	0.975	p
(Intercept)	9.89112	8.37099	1.182	0.23737	19754.2	0.00236534	914722800000			(Intercept)	9.89112	8.37099	1.182	0.23737	19754.2	0.00236534	914722800000			Age	0.69352	0.300101	1.44876	0.35265
cobbcsuj	-0.13742	0.05027	-2.733	0.00627 **	0.871607	0.780517	0.954107			Age	-0.36597	0.39375	-0.929	0.35265	0.69352	0.300101	1.44876			Sitting Height	1.10991	0.912836	1.37146	0.30539
gibbt	0.02549	0.05972	0.427	0.66946	1.02582	0.914411	1.16223			Sitting Height	0.10428	0.10174	1.025	0.30539	1.10991	0.912836	1.37146			Thoracic Rib Hump	1.02582	0.914411	1.16223	0.66946
rx1_ecardesequilibreepauleettetesfemorales	-0.26426	0.23002	-1.149	0.25061	0.767771	0.479329	1.2058			Thoracic Rib Hump	0.02549	0.05972	0.427	0.66946	1.02582	0.914411	1.16223			Risser Test	0.986229	0.308391	3.34669	0.9814
rx1p_incidencepelvienne	-0.09352	0.09086	-1.029	0.30335	0.910719	0.75066	1.07755			Risser Stage	-0.01387	0.59468	-0.023	0.9814	0.986229	0.308391	3.34669			Acromio-Femoral Angle	0.767771	0.479329	1.2058	0.25061
rx1p_versionpelvienne	0.2116	0.12529	1.689	0.09123 .	1.23565	0.991347	1.62975			Acromio-Femoral Angle	-0.26426	0.23002	-1.149	0.25061	0.767771	0.479329	1.2058			OverCurve CobbAngle	0.871607	0.780517	0.954107	0.00627 **
ta	0.10428	0.10174	1.025	0.30539	1.10991	0.912836	1.37146			OverCurve CobbAngle	-0.13742	0.05027	-2.733	0.00627 **	0.871607	0.780517	0.954107			Main Curve Vertebrae Number	0.333835	0.123163	0.704141	0.01163 *
rx1_cp_nbvertebres	-1.09711	0.43479	-2.523	0.01163 *	0.333835	0.123163	0.704141			Main Curve Vertebrae Number	-1.09711	0.43479	-2.523	0.01163 *	0.333835	0.123163	0.704141			Main Curve Apex Vertebrae Wedging	1.06292	0.737309	1.52577	0.73488
age	-0.36597	0.39375	-0.929	0.35265	0.69352	0.300101	1.44876			Main Curve Apex Vertebrae Wedging	0.06102	0.1802	0.339	0.73488	1.06292	0.737309	1.52577			Pelvic incidence	0.910719	0.75066	1.07755	0.30335
rx2p_gitesagitalec7	-0.46309	0.14631	-3.165	0.00155 **	0.629335	0.453808	0.811926			Pelvic incidence	-0.09352	0.09086	-1.029	0.30335	0.910719	0.75066	1.07755			Pelvic Tilt	1.23565	0.991347	1.62975	0.09123 .
rx2p_llnbdevertebres	-0.28106	0.23163	-1.213	0.22499	0.754986	0.459721	1.16273			Pelvic Tilt	0.2116	0.12529	1.689	0.09123 .	1.23565	0.991347	1.62975			Lumbar Lordosis	1.03144	0.880097	1.22104	0.70679
rx1_cp_wedging	0.06102	0.1802	0.339	0.73488	1.06292	0.737309	1.52577			Lumbar Lordosis	0.03095	0.08228	0.376	0.70679	1.03144	0.880097	1.22104			Thoracic Kyphosis	1.00534	0.922491	1.0892	0.89732
observanceMauvais	-1.86478	1.16845	-1.596	0.1105	0.15493	0.0125341	1.35489			Thoracic Kyphosis	0.00533	0.0413	0.129	0.89732	1.00534	0.922491	1.0892			Inbrace Sagittal C7 Tilt degree	0.629335	0.453808	0.811926	0.00155 **
risser	-0.01387	0.59468	-0.023	0.9814	0.986229	0.308391	3.34669			Inbrace Sagittal C7 Tilt degree	-0.46309	0.14631	-3.165	0.00155 **	0.629335	0.453808	0.811926			Inbrace Lumbar Lordosis Vertebrae Number	0.754986	0.459721	1.16273	0.22499
rx1p_angledelordoselombaire	0.03095	0.08228	0.376	0.70679	1.03144	0.880097	1.22104			Inbrace Lumbar Lordosis Vertebrae Number	-0.28106	0.23163	-1.213	0.22499	0.754986	0.459721	1.16273			Bad Compliance	0.15493	0.0125341	1.35489	0.1105
rx1p_angledecyphosethoracique	0.00533	0.0413	0.129	0.89732	1.00534	0.922491	1.0892			Bad Compliance	-1.86478	1.16845	-1.596	0.1105	0.15493	0.0125341	1.35489			Significance ***0.001 **0.01 *0.05
---										---
Signif. codes: 0 ë***í 0.001 ë**í 0.01 ë*í 0.05 ë.í 0.1 ë í 1										Signif. codes: 0 ë***í 0.001 ë**í 0.01 ë*í 0.05 ë.í 0.1 ë í 1												95% Confidence Interval
																					Odds Ratio	0.025	0.975	p
																				Age	0.901927	0.411409	1.93356	0.7891
(Dispersion parameter for binomial family taken to be 1)																				Standing Height	1.42462	1.07218	2.11662	0.0348 *
																				Sitting Height	0.684654	0.388147	1.09309	0.141
Null deviance: 100.085 on 74 degrees of freedom																				Frontal C7 Tilt	0.433665	0.193774	0.831094	0.0196 *
Residual deviance: 59.889 on 59 degrees of freedom																				Inbrace Apex Lateraldisplacement	0.899212	0.790719	1.00177	0.0695 .
(13 observations deleted due to missingness)																				Significance ***0.001 **0.01 *0.05
AIC: 91.889
Number of Fisher Scoring iterations: 6
> exp(cbind(OR = coef(multimt), confint(multimt)))
Waiting for profiling to be done...
facteurs connus
age
maturité osseuse
sexe
type scoliose
angle cobb initial
temps port corset
type corset
reduction angle cobb corset
Deviance Residuals:
Min 1Q Median 3Q Max
-2.0471 -0.5625 0.3088 0.6992 2.0373
																						95% Confidence Interval
Coefficients:											Estimate	Std. Error	z value	Pr(>|z|)	OR	0.025	0.975				Odds Ratio	0.025	0.975	p
										(Intercept)	-7.7334	8.66805	-0.892	0.3723	0.000437954	7.59066e-12	7901.11			Age	0.86	0.407448	1.71608	0.665
(Intercept)	-7.7334	8.66805	-0.892	0.3723	0.000437954	7.59066e-12	7901.11			Age	-0.15618	0.36064	-0.433	0.665	0.855407	0.407448	1.71608			Sitting Height	1.15	0.944924	1.44288	0.1783
cobbcsuj	-0.08815	0.04371	-2.017	0.0437 *	0.915623	0.833523	0.993309			Sitting Height	0.14263	0.10597	1.346	0.1783	1.1533	0.944924	1.44288			Thoracic Rib Hump	0.97	0.861496	1.08198	0.5486
gibbt	-0.03414	0.05691	-0.6	0.5486	0.96644	0.861496	1.08198			Thoracic Rib Hump	-0.03414	0.05691	-0.6	0.5486	0.96644	0.861496	1.08198			Risser Test	1.41	0.447412	5.08755	0.5727
rx1_ecardesequilibreepauleettetesfemorales	-0.20067	0.24275	-0.827	0.4084	0.818179	0.497713	1.31675			Risser Stage	0.34178	0.60591	0.564	0.5727	1.40744	0.447412	5.08755			Acromio-Femoral Angle	0.82	0.497713	1.31675	0.4084
rx1p_incidencepelvienne	-0.09241	0.08847	-1.045	0.2962	0.911731	0.757659	1.07671			Acromio-Femoral Angle	-0.20067	0.24275	-0.827	0.4084	0.818179	0.497713	1.31675			OverCurve CobbAngle	0.92	0.833523	0.993309	0.0437 *
rx1p_versionpelvienne	0.17626	0.11711	1.505	0.1323	1.19274	0.965619	1.53409			OverCurve CobbAngle	-0.08815	0.04371	-2.017	0.0437 *	0.915623	0.833523	0.993309			Main Curve Apex Vertebrae Wedging	1.22	0.876625	1.72908	0.2425
ta	0.14263	0.10597	1.346	0.1783	1.1533	0.944924	1.44288			Main Curve Apex Vertebrae Wedging	0.19705	0.16861	1.169	0.2425	1.2178	0.876625	1.72908			Pelvic incidence	0.91	0.757659	1.07671	0.2962
age	-0.15618	0.36064	-0.433	0.665	0.855407	0.407448	1.71608			Pelvic incidence	-0.09241	0.08847	-1.045	0.2962	0.911731	0.757659	1.07671			Pelvic Tilt	1.19	0.965619	1.53409	0.1323
rx2_cp_reduction	2.43705	1.84684	1.32	0.187	11.4392	0.364063	567.736			Pelvic Tilt	0.17626	0.11711	1.505	0.1323	1.19274	0.965619	1.53409			Lumbar Lordosis	1.07	0.914456	1.25504	0.4215
rx2p_gitesagitalec7	-0.32551	0.13231	-2.46	0.0139 *	0.72216	0.537223	0.908552			Lumbar Lordosis	0.06405	0.07968	0.804	0.4215	1.06614	0.914456	1.25504			Thoracic Kyphosis	1.03	0.941594	1.11683	0.5308
rx2p_llnbdevertebres	-0.26714	0.21078	-1.267	0.205	0.765563	0.488289	1.13653			Thoracic Kyphosis	0.0266	0.04243	0.627	0.5308	1.02695	0.941594	1.11683			Inbrace Sagittal C7 Tilt degree	0.72	0.537223	0.908552	0.0139 *
rx1_cp_wedging	0.19705	0.16861	1.169	0.2425	1.2178	0.876625	1.72908			Inbrace Sagittal C7 Tilt degree	-0.32551	0.13231	-2.46	0.0139 *	0.72216	0.537223	0.908552			Inbrace Lumbar Lordosis Vertebrae Number	0.77	0.488289	1.13653	0.205
observanceMauvais	-1.35159	1.12822	-1.198	0.2309	0.258829	0.023767	2.15827			Inbrace Lumbar Lordosis Vertebrae Number	-0.26714	0.21078	-1.267	0.205	0.765563	0.488289	1.13653			Bad Compliance	0.26	0.023767	2.15827	0.2309
risser	0.34178	0.60591	0.564	0.5727	1.40744	0.447412	5.08755			Bad Compliance	-1.35159	1.12822	-1.198	0.2309	0.258829	0.023767	2.15827			Main Curve CobbAngle Reduction	11.44	0.364063	567.736	0.187
rx1p_angledelordoselombaire	0.06405	0.07968	0.804	0.4215	1.06614	0.914456	1.25504			Main Curve CobbAngle Reduction	2.43705	1.84684	1.32	0.187	11.4392	0.364063	567.736			Significance ***0.001 **0.01 *0.05
rx1p_angledecyphosethoracique	0.0266	0.04243	0.627	0.5308	1.02695	0.941594	1.11683
---
Signif. codes: 0 ë***í 0.001 ë**í 0.01 ë*í 0.05 ë.í 0.1 ë í 1
(Dispersion parameter for binomial family taken to be 1)
Null deviance: 96.228 on 71 degrees of freedom
Residual deviance: 62.372 on 56 degrees of freedom
(16 observations deleted due to missingness)
AIC: 94.372
Number of Fisher Scoring iterations: 5
> exp(cbind(OR = coef(multimt), confint(multimt)))
Waiting for profiling to be done...
Deviance Residuals:
Min 1Q Median 3Q Max
-2.3234 -0.7841 0.3444 0.7930 2.0708
																						95% Confidence Interval
Coefficients:																					Odds Ratio	0.025	0.975	p
	Estimate	Std. Error	z value	Pr(>|z|)	OR	0.025	0.975				Estimate	Std. Error	z value	Pr(>|z|)	OR	0.025	0.975			Age	0.820472	0.40476	1.5706	0.56178
(Intercept)	-0.26459	6.89728	-0.038	0.9694	0.767521	7.95053e-07	716603			(Intercept)	-0.26459	6.89728	-0.038	0.9694	0.767521	7.95053e-07	716603			Sitting Height	1.07251	0.895853	1.29724	0.45101
cobbcsuj	-0.087858	0.040983	-2.144	0.03205 *	0.915891	0.839344	0.988385			Age	-0.197875	0.341049	-0.58	0.56178	0.820472	0.40476	1.5706			Thoracic Rib Hump	0.986286	0.88676	1.09873	0.79669
gibbt	-0.013808	0.053597	-0.258	0.79669	0.986286	0.88676	1.09873			Sitting Height	0.070006	0.09288	0.754	0.45101	1.07251	0.895853	1.29724			Risser Test	1.28222	0.459262	3.92308	0.64309
rx1_ecardesequilibreepauleettetesfemorales	-0.19889	0.196204	-1.014	0.31073	0.81964	0.551079	1.2106			Thoracic Rib Hump	-0.013808	0.053597	-0.258	0.79669	0.986286	0.88676	1.09873			Acromio-Femoral Angle	0.81964	0.551079	1.2106	0.31073
rx1p_incidencepelvienne	-0.113081	0.082534	-1.37	0.17065	0.893078	0.75133	1.04236			Risser Stage	0.248593	0.536478	0.463	0.64309	1.28222	0.459262	3.92308			OverCurve CobbAngle	0.915891	0.839344	0.988385	0.03205 *
rx1p_versionpelvienne	0.214785	0.111939	1.919	0.05501 .	1.2396	1.01161	1.57331			Acromio-Femoral Angle	-0.19889	0.196204	-1.014	0.31073	0.81964	0.551079	1.2106			Main Curve Apex Vertebrae Wedging	1.13552	0.825365	1.58169	0.43248
ta	0.070006	0.09288	0.754	0.45101	1.07251	0.895853	1.29724			OverCurve CobbAngle	-0.087858	0.040983	-2.144	0.03205 *	0.915891	0.839344	0.988385			Pelvic incidence	0.893078	0.75133	1.04236	0.17065
age	-0.197875	0.341049	-0.58	0.56178	0.820472	0.40476	1.5706			Main Curve Apex Vertebrae Wedging	0.127094	0.161913	0.785	0.43248	1.13552	0.825365	1.58169			Pelvic Tilt	1.2396	1.01161	1.57331	0.05501 .
rx2p_gitesagitalec7	-0.346979	0.128829	-2.693	0.00707 **	0.70682	0.531082	0.885453			Pelvic incidence	-0.113081	0.082534	-1.37	0.17065	0.893078	0.75133	1.04236			Lumbar Lordosis	1.0907	0.949106	1.27333	0.24021
rx2p_llnbdevertebres	-0.240422	0.196526	-1.223	0.22119	0.786296	0.516328	1.13433			Pelvic Tilt	0.214785	0.111939	1.919	0.05501 .	1.2396	1.01161	1.57331			Thoracic Kyphosis	0.998645	0.92159	1.0742	0.97166
rx1_cp_wedging	0.127094	0.161913	0.785	0.43248	1.13552	0.825365	1.58169			Lumbar Lordosis	0.086818	0.073922	1.174	0.24021	1.0907	0.949106	1.27333			Inbrace Sagittal C7 Tilt degree	0.70682	0.531082	0.885453	0.00707 **
observanceMauvais	-1.40508	1.05553	-1.331	0.18314	0.245348	0.0275416	1.83162			Thoracic Kyphosis	-0.001356	0.038172	-0.036	0.97166	0.998645	0.92159	1.0742			Inbrace Lumbar Lordosis Vertebrae Number	0.786296	0.516328	1.13433	0.22119
risser	0.248593	0.536478	0.463	0.64309	1.28222	0.459262	3.92308			Inbrace Sagittal C7 Tilt degree	-0.346979	0.128829	-2.693	0.00707 **	0.70682	0.531082	0.885453			Bad Compliance	0.245348	0.0275416	1.83162	0.18314
rx1p_angledelordoselombaire	0.086818	0.073922	1.174	0.24021	1.0907	0.949106	1.27333			Inbrace Lumbar Lordosis Vertebrae Number	-0.240422	0.196526	-1.223	0.22119	0.786296	0.516328	1.13433			Significance ***0.001 **0.01 *0.05
rx1p_angledecyphosethoracique	-0.001356	0.038172	-0.036	0.97166	0.998645	0.92159	1.0742			Bad Compliance	-1.40508	1.05553	-1.331	0.18314	0.245348	0.0275416	1.83162
---
Signif. codes: 0 ë***í 0.001 ë**í 0.01 ë*í 0.05 ë.í 0.1 ë í 1
(Dispersion parameter for binomial family taken to be 1)
Null deviance: 100.085 on 74 degrees of freedom
Residual deviance: 69.004 on 60 degrees of freedom
(13 observations deleted due to missingness)
AIC: 99.004
Number of Fisher Scoring iterations: 5
> exp(cbind(OR = coef(multimt), confint(multimt)))
Waiting for profiling to be done...

## Sheet: Multi ML
ML
Deviance Residuals:
Min 1Q Median 3Q Max
-2.58148 0.06615 0.18667 0.48320 1.17700
Coefficients:																				95% Confidence Interval
	Estimate	Std. Error	z value	Pr(>|z|)	OR	0.025	0.975			Estimate	Std. Error	z value	Pr(>|z|)	OR	0.025	0.975			Odds Ratio	0.025	0.975	p
(Intercept)	-17.9368	10.5108	-1.707	0.0879 .	1.62241e-08	3.58293e-19	1.43438		(Intercept)	-17.9368	10.5108	-1.707	0.0879 .	1.62241e-08	3.58293e-19	1.43438		Age	0.901927	0.411409	1.93356	0.7891
td	0.35391	0.16771	2.11	0.0348 *	1.42462	1.07218	2.11662		age	-0.10322	0.38591	-0.267	0.7891	0.901927	0.411409	1.93356		Standing Height	1.42462	1.07218	2.11662	0.0348 *
ta	-0.37884	0.25733	-1.472	0.141	0.684654	0.388147	1.09309		td	0.35391	0.16771	2.11	0.0348 *	1.42462	1.07218	2.11662		Sitting Height	0.684654	0.388147	1.09309	0.141
rx1_gitec7	-0.83548	0.35811	-2.333	0.0196 *	0.433665	0.193774	0.831094		ta	-0.37884	0.25733	-1.472	0.141	0.684654	0.388147	1.09309		Frontal C7 Tilt	0.433665	0.193774	0.831094	0.0196 *
age	-0.10322	0.38591	-0.267	0.7891	0.901927	0.411409	1.93356		rx1_gitec7	-0.83548	0.35811	-2.333	0.0196 *	0.433665	0.193774	0.831094		Inbrace Apex Lateraldisplacement	0.899212	0.790719	1.00177	0.0695 .
rx2_cp_ld	-0.10624	0.05852	-1.815	0.0695 .	0.899212	0.790719	1.00177		rx2_cp_ld	-0.10624	0.05852	-1.815	0.0695 .	0.899212	0.790719	1.00177		Significance ***0.001 **0.01 *0.05
---									---
Signif. codes: 0 ë***í 0.001 ë**í 0.01 ë*í 0.05 ë.í 0.1 ë í 1									Signif. codes: 0 ë***í 0.001 ë**í 0.01 ë*í 0.05 ë.í 0.1 ë í 1
(Dispersion parameter for binomial family taken to be 1)
Null deviance: 54.784 on 61 degrees of freedom
Residual deviance: 32.964 on 56 degrees of freedom
AIC: 44.964
Number of Fisher Scoring iterations: 6
> exp(cbind(OR = coef(multiml), confint(multiml)))
Waiting for profiling to be done...
